# Supplementary material for: Genome-wide analysis of DNA Methylation profiles on sheep ovaries associated with prolificacy using whole-genome Bisulfite sequencing
Source: BMC Genomics. 2017 Oct 2;18:759. doi: 10.1186/s12864-017-4068-9 (PMC5625832; doi:10.1186/s12864-017-4068-9)
Supplement: Supplementary file 3 — The rates of methylcytosine in gene functional elements in the HP group and the LP group. (XLSX 10 kb) [file 12864_2017_4068_MOESM3_ESM.xlsx]

## Sheet: Sheet2
meth type	sample	upstream(%)	first_intron(%)	inner_intron(%)	last_intron(%)	first_exon(%)	inner_exon(%)	last_exon(%)	downstream(%)
CG	J07	0.49073	0.79627	0.87392	0.86766	0.38762	0.84889	0.79922	0.78609
	J08	0.49151	0.79134	0.86879	0.86247	0.39212	0.84556	0.79791	0.77973
	J09	0.48201	0.78171	0.85934	0.85358	0.38399	0.83592	0.78714	0.76572
	J10	0.4888	0.78676	0.8632	0.85704	0.38783	0.84055	0.79329	0.77474
	J11	0.48593	0.79045	0.86933	0.86328	0.39453	0.84542	0.79975	0.77744
	J12	0.48829	0.79197	0.87171	0.86632	0.38466	0.84605	0.80044	0.78664
CHG	J07	0.00453	0.00496	0.00495	0.00499	0.00418	0.00468	0.00469	0.00474
	J08	0.00426	0.0047	0.00468	0.00468	0.00368	0.00435	0.00455	0.0044
	J09	0.0041	0.00454	0.00455	0.00456	0.00348	0.0041	0.00421	0.00437
	J10	0.00456	0.00514	0.0051	0.00507	0.00389	0.00455	0.00472	0.00482
	J11	0.00444	0.00502	0.00502	0.00501	0.00391	0.00438	0.0045	0.00469
	J12	0.00491	0.00552	0.0055	0.00548	0.00442	0.00492	0.00511	0.00521
CHH	J07	0.00423	0.00476	0.00474	0.00471	0.00409	0.00425	0.00437	0.00437
	J08	0.004	0.00455	0.00452	0.00442	0.0037	0.00401	0.00409	0.00411
	J09	0.00385	0.00436	0.00434	0.00431	0.00343	0.00374	0.00393	0.00399
	J10	0.00463	0.00521	0.00519	0.00512	0.00413	0.00438	0.00462	0.00468
	J11	0.00428	0.00495	0.00493	0.00484	0.00374	0.00416	0.00444	0.0044
	J12	0.00472	0.00549	0.00547	0.00536	0.0042	0.00467	0.00478	0.00501
