# Supplementary material for: Genome-wide analysis of DNA Methylation profiles on sheep ovaries associated with prolificacy using whole-genome Bisulfite sequencing
Source: BMC Genomics. 2017 Oct 2;18:759. doi: 10.1186/s12864-017-4068-9 (PMC5625832; doi:10.1186/s12864-017-4068-9)
Supplement: Supplementary file 6 — Information about the methylation tendency of the chosen DMGs and the mRNA expression of the corresponding gene for the two groups. CGI_start: the start site of the CpG island in the chromosome. CGI_end: the end site of the CpG island in the chromosome. CGI_width: the length of the CpG island. strand: * the gene strand in which the DMR is located. methDif: the different levels of DMR between the LP and the HP groups. Annotation: the type of DMR in gene functional elements. geneStrand: + is the sense strand, - is the antisense strand. meth_direction: the direction of the methylation difference for DMRs (LP vs HP). exp_direction: the direction of the expression difference for DMGs (LP vs HP). (XLSX 14 kb) [file 12864_2017_4068_MOESM6_ESM.xlsx]

## Sheet: Sheet1
No	genename	geneId	CGI_start	CGI_end	CGI_width	strand	methDif	p-value	annotation	geneStrand	meth_direction	exp_direction
1	GPNMB	ENSOARG00000012748	31819648	31819882	235	*	0.284	6.75e-06	Distal Intergenic	+	Up	Down
	GPNMB	ENSOARG00000012748	31828714	31829046	333	*	0.332	1.04e-11	Promoter (<=1kb)	+	Up
2	SCYL1	ENSOARG00000014886	42999281	42999388	108	*	0.36	3e-06	Distal Intergenic	+	Up	Up
	SCYL1	ENSOARG00000014886	43015238	43015463	226	*	0.44	4.6e-08	Promoter (<=1kb)	+	Up
3	ELK4	ENSOARG00000003665	5028856	5028985	130	*	-0.312	0.000364	Intron (ENSOART00000003993/ENSOARG00000003665, intron 83 of 88)	-	Down	Down
4	ABCG2	ENSOARG00000001914	36477758	36477898	141	*	-0.205	1.26e-08	Distal Intergenic	+	Down	No Significant
	ABCG2	ENSOARG00000001914	36486648	36486772	125	*	0.216	0.00159	Distal Intergenic	+	Up
	ABCG2	ENSOARG00000001914	36564327	36564371	45	*	-0.268	6.73e-11	Distal Intergenic	+	Down
	ABCG2	ENSOARG00000001914	36516338	36516569	232	*	-0.536	1.85e-24	Intron (ENSOART00000002064/ENSOARG00000001914, intron 1 of 15)	+	Down
	ABCG2	ENSOARG00000001914	36544480	36544625	146	*	0.56	7.78e-19	Intron (ENSOART00000002064/ENSOARG00000001914, intron 10 of 15)	+	Up
	ABCG2	ENSOARG00000001914	36521789	36521835	47	*	0.215	0.000112	Intron (ENSOART00000002064/ENSOARG00000001914, intron 2 of 15)	+	Up
	ABCG2	ENSOARG00000001914	36540982	36541012	31	*	-0.283	1.36e-10	Intron (ENSOART00000002064/ENSOARG00000001914, intron 8 of 15)	+	Down
5	MTOR	ENSOARG00000002738	40541639	40541772	134	*	-0.23	8.68e-05	Intron (ENSOART00000002993/ENSOARG00000002738, intron 6 of 57)	+	Down	No Significant
	MTOR	ENSOARG00000002738	40544641	40544656	16	*	-0.364	3.84e-06	Intron (ENSOART00000002993/ENSOARG00000002738, intron 8 of 57)	+	Down
	MTOR	ENSOARG00000002738	40531975	40532260	286	*	0.312	2.66e-15	Promoter (1-2kb)	+	Up
6	STK3	ENSOARG00000003080	78165393	78165478	86	*	0.25	4.16e-10	Intron (ENSOART00000003340/ENSOARG00000003080, intron 5 of 9)	+	Up	No Significant
	STK3	ENSOARG00000003080	78191410	78191470	61	*	-0.296	7.55e-09	Intron (ENSOART00000003340/ENSOARG00000003080, intron 5 of 9)	+	Down
7	ACVR1	ENSOARG00000007733	150601809	150602126	318	*	-0.297	3.07e-06	Distal Intergenic	+	Down	No Significant
	ACVR1	ENSOARG00000007733	150655329	150655556	228	*	0.236	2.01e-06	Distal Intergenic	+	Up
	ACVR1	ENSOARG00000007733	150836899	150836917	19	*	-0.544	3.28e-16	Distal Intergenic	+	Down
	ACVR1	ENSOARG00000007733	150840820	150841035	216	*	0.454	8.33e-13	Distal Intergenic	+	Up
	ACVR1	ENSOARG00000007733	150878093	150878311	219	*	-0.307	0.00015	Distal Intergenic	+	Down
	ACVR1	ENSOARG00000007733	150732433	150732646	214	*	0.236	3.29e-06	Intron (ENSOART00000008418/ENSOARG00000007733, intron 1 of 10)	+	Up
	ACVR1	ENSOARG00000007733	150788331	150788562	232	*	-0.396	2.22e-14	Promoter (<=1kb)	+	Down
8	BACH1	ENSOARG00000014393	124922248	124922573	326	*	0.215	2.72e-05	Distal Intergenic	-	Up	Down
	BACH1	ENSOARG00000014393	124957052	124957219	168	*	0.277	1.12e-07	Distal Intergenic	-	Up
	BACH1	ENSOARG00000014393	124986315	124986555	241	*	0.473	2.56e-16	Distal Intergenic	-	Up
	BACH1	ENSOARG00000014393	124991627	124991690	64	*	-0.258	4.81e-08	Distal Intergenic	-	Down
	BACH1	ENSOARG00000014393	124992891	124993018	128	*	-0.377	1.77e-07	Distal Intergenic	-	Down
	BACH1	ENSOARG00000014393	124997110	124997130	21	*	-0.37	1.67e-08	Distal Intergenic	-	Down
	BACH1	ENSOARG00000014393	125000958	125001068	111	*	0.226	0.00018	Distal Intergenic	-	Up
	BACH1	ENSOARG00000014393	125011101	125011106	6	*	0.346	1.44e-05	Distal Intergenic	-	Up
	BACH1	ENSOARG00000014393	125032381	125032489	109	*	-0.314	2.05e-12	Distal Intergenic	-	Down
	BACH1	ENSOARG00000014393	125033270	125033395	126	*	-0.384	1.49e-08	Distal Intergenic	-	Down
	BACH1	ENSOARG00000014393	125040231	125040460	230	*	0.305	1.49e-05	Distal Intergenic	-	Up
	BACH1	ENSOARG00000014393	125046912	125047168	257	*	0.207	1.55e-07	Distal Intergenic	-	Up
	BACH1	ENSOARG00000014393	124984508	124984558	51	*	0.318	9.43e-05	Promoter (1-2kb)	-	Up
	BACH1	ENSOARG00000014393	124985601	124985915	315	*	0.457	1.17e-18	Promoter (2-3kb)	-	Up
9	CDIPT	ENSOARG00000005278	26397110	26397343	234	*	0.353	1.86e-05	Promoter (2-3kb)	+	Up	Down
10	PSMD7	ENSOARG00000003637	36308147	36308715	569	*	-0.208	0.00528	Distal Intergenic	-	Down	No Significant
	PSMD7	ENSOARG00000003637	36311948	36311987	40	*	0.42	5.44e-07	Distal Intergenic	-	Up
	PSMD7	ENSOARG00000003637	36313703	36313717	15	*	-0.161	3.19e-06	Distal Intergenic	-	Down
	PSMD7	ENSOARG00000003637	36454716	36454754	39	*	0.264	4.45e-06	Distal Intergenic	-	Up
	PSMD7	ENSOARG00000003637	36469606	36469672	67	*	0.357	5.1e-05	Distal Intergenic	-	Up
	PSMD7	ENSOARG00000003637	36537719	36538033	315	*	0.22	3.94e-10	Distal Intergenic	-	Up
	PSMD7	ENSOARG00000003637	36540840	36540971	132	*	-0.38	3.77e-10	Distal Intergenic	-	Down
	PSMD7	ENSOARG00000003637	36567019	36567038	20	*	0.346	7.76e-07	Distal Intergenic	-	Up
	PSMD7	ENSOARG00000003637	36733601	36733706	106	*	0.214	5.3e-06	Distal Intergenic	-	Up
	PSMD7	ENSOARG00000003637	36805079	36805238	160	*	0.349	3.23e-05	Distal Intergenic	-	Up
	PSMD7	ENSOARG00000003637	36811539	36811771	233	*	0.204	0.000179	Distal Intergenic	-	Up
	PSMD7	ENSOARG00000003637	36875711	36875858	148	*	-0.244	7.37e-05	Distal Intergenic	-	Down
	PSMD7	ENSOARG00000003637	36886307	36886461	155	*	0.318	6.05e-08	Distal Intergenic	-	Up
	PSMD7	ENSOARG00000003637	36262529	36262555	27	*	0.219	0.00107	Intron (ENSOART00000003942/ENSOARG00000003625, intron 7 of 22)	-	Up
	PSMD7	ENSOARG00000003637	36262724	36262830	107	*	-0.222	3.79e-05	Intron (ENSOART00000003942/ENSOARG00000003625, intron 7 of 22)	-	Down
