# Supplementary material for: Genome-wide analysis of DNA Methylation profiles on sheep ovaries associated with prolificacy using whole-genome Bisulfite sequencing
Source: BMC Genomics. 2017 Oct 2;18:759. doi: 10.1186/s12864-017-4068-9 (PMC5625832; doi:10.1186/s12864-017-4068-9)
Supplement: Supplementary file 10 — Information about the COG, GO and KEGG analyses of DMGs. (XLSX 2 mb) [file 12864_2017_4068_MOESM10_ESM.xlsx]

## Sheet: annotation
Gene ID	meth Type	COG_class	COG_class_annotation	GO_annotation	KEGG_annotation
ENSOARG00000013695	CG	[R]	General function prediction only	Molecular Function: nucleotide binding (GO:0000166);; Molecular Function: double-stranded RNA binding (GO:0003725);; Molecular Function: single-stranded RNA binding (GO:0003727);; Cellular Component: cytoplasm (GO:0005737);; Cellular Component: endoplasmic reticulum (GO:0005783);; Biological Process: mRNA processing (GO:0006397);; Biological Process: translation (GO:0006412);; Biological Process:…	--
ENSOARG00000000950	CG	--	--	Biological Process: negative regulation of complement activation, lectin pathway (GO:0001869);; Molecular Function: serine-type endopeptidase inhibitor activity (GO:0004867);; Cellular Component: extracellular space (GO:0005615);; Biological Process: negative regulation of endopeptidase activity (GO:0010951);; Molecular Function: enzyme binding (GO:0019899);; Molecular Function: interleukin-8 bin…	K03910|0|oas:101122940|A2M; alpha-2-macroglobulin; K03910 alpha-2-macroglobulin (A)
ENSOARG00000001682	CG	--	--	Molecular Function: endopeptidase inhibitor activity (GO:0004866);; Molecular Function: protein binding (GO:0005515);; Cellular Component: extracellular space (GO:0005615);; Biological Process: defense response (GO:0006952);; Biological Process: complement activation (GO:0006956);; Biological Process: cellular process (GO:0009987);; Biological Process: regulation of metabolic process (GO:0019222)…	--
ENSOARG00000019031	CG	--	--	Cellular Component: Golgi membrane (GO:0000139);; Molecular Function: binding (GO:0005488);; Cellular Component: extracellular region (GO:0005576);; Cellular Component: Golgi stack (GO:0005795);; Biological Process: protein glycosylation (GO:0006486);; Biological Process: lipid metabolic process (GO:0006629);; Biological Process: anatomical structure morphogenesis (GO:0009653);; Cellular Componen…	K01988|0|oas:101106675|A4GALT; alpha 1,4-galactosyltransferase; K01988 lactosylceramide 4-alpha-galactosyltransferase [EC:2.4.1.228] (A)
ENSOARG00000007627	CG	--	--	Cellular Component: Golgi stack (GO:0005795);; Biological Process: protein O-linked glycosylation (GO:0006493);; Molecular Function: acetylglucosaminyltransferase activity (GO:0008375);; Molecular Function: galactosyltransferase activity (GO:0008378);; Molecular Function: transferase activity, transferring glycosyl groups (GO:0016757);; Biological Process: negative regulation of epithelial cell p…	K08251|0|oas:101111851|A4GNT; alpha-1,4-N-acetylglucosaminyltransferase; K08251 alpha 1,4-N-acetylglucosaminyltransferase [EC:2.4.1.-] (A)
ENSOARG00000017489	CG	[I]	Lipid transport and metabolism	Molecular Function: ATP binding (GO:0005524);; Cellular Component: cytosol (GO:0005829);; Biological Process: lipid metabolic process (GO:0006629);; Biological Process: fatty acid metabolic process (GO:0006631);; Molecular Function: acetoacetate-CoA ligase activity (GO:0030729);;	K01907|0|oas:101114977|AACS; acetoacetyl-CoA synthetase; K01907 acetoacetyl-CoA synthetase [EC:6.2.1.16] (A)
ENSOARG00000003815	CG	[I]	Lipid transport and metabolism	Molecular Function: carboxylic ester hydrolase activity (GO:0004091);; Molecular Function: triglyceride lipase activity (GO:0004806);; Cellular Component: endoplasmic reticulum membrane (GO:0005789);; Biological Process: positive regulation of triglyceride catabolic process (GO:0010898);; Cellular Component: integral component of membrane (GO:0016021);; Molecular Function: serine hydrolase activi…	K13616|0|oas:101115927|arylacetamide deacetylase-like; K13616 arylacetamide deacetylase [EC:3.1.1.3] (A)
ENSOARG00000019784	CG	[RTKL]	--	Biological Process: mitotic cell cycle (GO:0000278);; Molecular Function: protein serine/threonine kinase activity (GO:0004674);; Molecular Function: Notch binding (GO:0005112);; Molecular Function: ATP binding (GO:0005524);; Cellular Component: nucleus (GO:0005634);; Cellular Component: coated pit (GO:0005905);; Biological Process: regulation of transcription, DNA-templated (GO:0006355);; Biolog…	K08853|0|bom:102276358|AAK1; AP2 associated kinase 1; K08853 AP2-associated kinase [EC:2.7.11.1] (A)
ENSOARG00000019500	CG	[R]	General function prediction only	Molecular Function: protein binding (GO:0005515);; Cellular Component: cytoplasm (GO:0005737);; Cellular Component: plasma membrane (GO:0005886);; Biological Process: lipid metabolic process (GO:0006629);; Biological Process: nervous system development (GO:0007399);; Cellular Component: cell surface (GO:0009986);; Biological Process: gene expression (GO:0010467);; Biological Process: positive reg…	--
ENSOARG00000007161	CG	[KR]	--	Molecular Function: aralkylamine N-acetyltransferase activity (GO:0004059);; Molecular Function: arylamine N-acetyltransferase activity (GO:0004060);; Molecular Function: protein binding (GO:0005515);; Biological Process: N-terminal protein amino acid acetylation (GO:0006474);; Biological Process: circadian rhythm (GO:0007623);; Biological Process: melatonin biosynthetic process (GO:0030187);; Ce…	K00669|5.73437e-149|oas:101105012|serotonin N-acetyltransferase-like; K00669 arylalkylamine N-acetyltransferase [EC:2.3.1.87] (A)
ENSOARG00000015597	CG	--	--	--	K13205|0|oas:101121030|AAR2; AAR2 splicing factor homolog (S. cerevisiae); K13205 A1 cistron-splicing factor AAR2 (A)
ENSOARG00000010299	CG	[J]	Translation, ribosomal structure and biogenesis	Biological Process: single-organism process (GO:0044699);;	--
ENSOARG00000009761	CG	[J]	Translation, ribosomal structure and biogenesis	Biological Process: skeletal system development (GO:0001501);; Molecular Function: nucleic acid binding (GO:0003676);; Molecular Function: alanine-tRNA ligase activity (GO:0004813);; Molecular Function: ATP binding (GO:0005524);; Cellular Component: mitochondrion (GO:0005739);; Biological Process: signal transduction (GO:0007165);; Biological Process: nervous system development (GO:0007399);; Bio…	K01872|0|oas:101114732|AARS2; alanyl-tRNA synthetase 2, mitochondrial; K01872 alanyl-tRNA synthetase [EC:6.1.1.7] (A)
ENSOARG00000003597	CG	[S]	Function unknown	Molecular Function: catalytic activity (GO:0003824);; Biological Process: fatty acid metabolic process (GO:0006631);;	K00142|0|oas:101108833|AASDH; aminoadipate-semialdehyde dehydrogenase; K00142 acyl-CoA synthetase [EC:6.2.1.-] (A)
ENSOARG00000002602	CG	[H]	Coenzyme transport and metabolism	Molecular Function: magnesium ion binding (GO:0000287);; Cellular Component: cytoplasm (GO:0005737);; Molecular Function: holo-[acyl-carrier-protein] synthase activity (GO:0008897);; Biological Process: macromolecule biosynthetic process (GO:0009059);;	K06133|0|oas:101115306|AASDHPPT; aminoadipate-semialdehyde dehydrogenase-phosphopantetheinyl transferase; K06133 4'-phosphopantetheinyl transferase [EC:2.7.8.-] (A)
ENSOARG00000018580	CG	[E]	Amino acid transport and metabolism	Cellular Component: mitochondrion (GO:0005739);; Biological Process: L-lysine catabolic process to acetyl-CoA via saccharopine (GO:0033512);; Molecular Function: saccharopine dehydrogenase (NADP+, L-lysine-forming) activity (GO:0047130);; Molecular Function: saccharopine dehydrogenase (NAD+, L-glutamate-forming) activity (GO:0047131);; Biological Process: oxidation-reduction process (GO:0055114);;	K14157|0|oas:101103973|AASS; aminoadipate-semialdehyde synthase; K14157 alpha-aminoadipic semialdehyde synthase [EC:1.5.1.8 1.5.1.9] (A)
ENSOARG00000000176	CG	--	--	Cellular Component: nucleolus (GO:0005730);; Cellular Component: cytoplasm (GO:0005737);; Cellular Component: centrosome (GO:0005813);; Cellular Component: focal adhesion (GO:0005925);; Biological Process: cellular response to DNA damage stimulus (GO:0006974);; Biological Process: cell adhesion (GO:0007155);; Biological Process: regulation of mitotic cell cycle (GO:0007346);; Biological Process: …	K14782|0|oas:101109984|AATF; apoptosis antagonizing transcription factor; K14782 protein AATF/BFR2 (A)
ENSOARG00000005228	CG	[E]	Amino acid transport and metabolism	Molecular Function: 4-aminobutyrate transaminase activity (GO:0003867);; Cellular Component: mitochondrial matrix (GO:0005759);; Cellular Component: cytosol (GO:0005829);; Biological Process: gamma-aminobutyric acid catabolic process (GO:0009450);; Molecular Function: pyridoxal phosphate binding (GO:0030170);; Cellular Component: 4-aminobutyrate transaminase complex (GO:0032144);; Molecular Funct…	K13524|0|oas:101105462|ABAT; 4-aminobutyrate aminotransferase; K13524 4-aminobutyrate aminotransferase / (S)-3-amino-2-methylpropionate transaminase [EC:2.6.1.19 2.6.1.22] (A)
ENSOARG00000007344	CG	[V]	Defense mechanisms	Biological Process: peptide secretion (GO:0002790);; Molecular Function: binding (GO:0005488);; Molecular Function: ATP binding (GO:0005524);; Molecular Function: phospholipid transporter activity (GO:0005548);; Cellular Component: Golgi apparatus (GO:0005794);; Cellular Component: integral component of plasma membrane (GO:0005887);; Biological Process: ATP catabolic process (GO:0006200);; Biolog…	K05641|0|oas:101119015|ABCA1; ATP-binding cassette, sub-family A (ABC1), member 1; K05641 ATP-binding cassette, subfamily A (ABC1), member 1 (A)
ENSOARG00000014178	CG	[V]	Defense mechanisms	Biological Process: cellular process (GO:0009987);; Cellular Component: membrane (GO:0016020);; Molecular Function: transmembrane transporter activity (GO:0022857);; Molecular Function: substrate-specific transporter activity (GO:0022892);; Cellular Component: intracellular membrane-bounded organelle (GO:0043231);; Cellular Component: cytoplasmic part (GO:0044444);; Biological Process: single-org…	K05652|0|oas:101108240|ABCA10; ATP-binding cassette, sub-family A (ABC1), member 10; K05652 ATP-binding cassette, subfamily A (ABC1), member 10 (A)
ENSOARG00000019294	CG	[V]	Defense mechanisms	Molecular Function: binding (GO:0005488);; Molecular Function: ATP binding (GO:0005524);; Cellular Component: mitochondrial inner membrane (GO:0005743);; Cellular Component: cytosol (GO:0005829);; Biological Process: ATP catabolic process (GO:0006200);; Biological Process: cellular process (GO:0009987);; Cellular Component: membrane (GO:0016020);; Molecular Function: hydrolase activity (GO:001678…	K05646|0|oas:101104887|ABCA12; ATP-binding cassette, sub-family A (ABC1), member 12; K05646 ATP-binding cassette, subfamily A (ABC1), member 12 (A)
ENSOARG00000015616	CG	[V]	Defense mechanisms	Molecular Function: binding (GO:0005488);; Molecular Function: ATP binding (GO:0005524);; Biological Process: ATP catabolic process (GO:0006200);; Cellular Component: membrane (GO:0016020);; Molecular Function: hydrolase activity (GO:0016787);; Molecular Function: ATPase activity (GO:0016887);; Molecular Function: transmembrane transporter activity (GO:0022857);; Molecular Function: substrate-spe…	K05647|0|chx:102182661|ABCA13; ATP-binding cassette, sub-family A (ABC1), member 13; K05647 ATP binding cassette, subfamily A (ABC1), member 13 (A)
ENSOARG00000018095	CG	[V]	Defense mechanisms	Molecular Function: ATP binding (GO:0005524);; Cellular Component: plasma membrane (GO:0005886);; Biological Process: transport (GO:0006810);; Molecular Function: ATPase activity (GO:0016887);; Cellular Component: alveolar lamellar body membrane (GO:0097233);;	K05643|0|oas:101115674|ABCA3; ATP-binding cassette, sub-family A (ABC1), member 3; K05643 ATP-binding cassette, subfamily A (ABC1), member 3 (A)
ENSOARG00000017114	CG	[V]	Defense mechanisms	Molecular Function: phospholipid-translocating ATPase activity (GO:0004012);; Molecular Function: binding (GO:0005488);; Molecular Function: ATP binding (GO:0005524);; Cellular Component: integral component of plasma membrane (GO:0005887);; Biological Process: phospholipid transfer to membrane (GO:0006649);; Biological Process: visual perception (GO:0007601);; Biological Process: cellular process…	K05644|0|oas:101107561|ABCA4; ATP-binding cassette, sub-family A (ABC1), member 4; K05644 ATP-binding cassette, subfamily A (ABC1), member 4 (A)
ENSOARG00000013972	CG	[V]	Defense mechanisms	Molecular Function: binding (GO:0005488);; Molecular Function: ATP binding (GO:0005524);; Cellular Component: lysosome (GO:0005764);; Cellular Component: late endosome (GO:0005770);; Biological Process: ATP catabolic process (GO:0006200);; Biological Process: cellular process (GO:0009987);; Biological Process: negative regulation of macrophage derived foam cell differentiation (GO:0010745);; Cell…	K05648|0|oas:101115292|ABCA5; ATP-binding cassette, sub-family A (ABC1), member 5; K05648 ATP-binding cassette, subfamily A (ABC1), member 5 (A)
ENSOARG00000014385	CG	[V]	Defense mechanisms	Molecular Function: ATP binding (GO:0005524);; Biological Process: cellular process (GO:0009987);; Cellular Component: membrane (GO:0016020);; Molecular Function: ATPase activity (GO:0016887);; Molecular Function: transmembrane transporter activity (GO:0022857);; Molecular Function: substrate-specific transporter activity (GO:0022892);; Cellular Component: intracellular membrane-bounded organelle…	K05649|0|oas:101115555|ABCA6; ATP-binding cassette, sub-family A (ABC1), member 6; K05649 ATP-binding cassette, subfamily A (ABC1), member 6 (A)
ENSOARG00000014704	CG	[V]	Defense mechanisms	Molecular Function: binding (GO:0005488);; Molecular Function: ATP binding (GO:0005524);; Cellular Component: mitochondrion (GO:0005739);; Biological Process: ATP catabolic process (GO:0006200);; Molecular Function: inorganic anion transmembrane transporter activity (GO:0015103);; Cellular Component: membrane (GO:0016020);; Molecular Function: hydrolase activity (GO:0016787);; Molecular Function:…	K05651|0|oas:101115808|ABCA9; ATP-binding cassette, sub-family A (ABC1), member 9; K05651 ATP-binding cassette, subfamily A (ABC1), member 9 (A)
ENSOARG00000003073	CG	[V]	Defense mechanisms	Molecular Function: binding (GO:0005488);; Molecular Function: ATP binding (GO:0005524);; Cellular Component: mitochondrial inner membrane (GO:0005743);; Molecular Function: nucleoside-triphosphatase activity (GO:0017111);; Molecular Function: transmembrane transporter activity (GO:0022857);; Molecular Function: substrate-specific transporter activity (GO:0022892);; Cellular Component: organelle …	K05657|0|bta:789800|ABCB10; ATP-binding cassette, sub-family B (MDR/TAP), member 10; K05657 ATP-binding cassette, subfamily B (MDR/TAP), member 10 (A)
ENSOARG00000004000	CG	[V]	Defense mechanisms	Molecular Function: ATP binding (GO:0005524);; Biological Process: ATP catabolic process (GO:0006200);; Biological Process: ion transport (GO:0006811);; Molecular Function: ion transmembrane transporter activity (GO:0015075);; Cellular Component: integral component of membrane (GO:0016021);; Molecular Function: ATPase activity, coupled to transmembrane movement of substances (GO:0042626);; Cellul…	K05664|0|oas:101121238|ABCB11; ATP-binding cassette, sub-family B (MDR/TAP), member 11; K05664 ATP-binding cassette, subfamily B (MDR/TAP), member 11 (A)
ENSOARG00000010168	CG	[V]	Defense mechanisms	Molecular Function: binding (GO:0005488);; Molecular Function: ATP binding (GO:0005524);; Cellular Component: plasma membrane (GO:0005886);; Cellular Component: integral component of plasma membrane (GO:0005887);; Biological Process: ATP catabolic process (GO:0006200);; Biological Process: ion transport (GO:0006811);; Molecular Function: ion transmembrane transporter activity (GO:0015075);; Molec…	K05660|0|oas:101107781|multidrug resistance protein 1-like; K05660 ATP-binding cassette, subfamily B (MDR/TAP), member 5 (A)
ENSOARG00000018170	CG	--	--	Molecular Function: binding (GO:0005488);; Molecular Function: ATP binding (GO:0005524);; Cellular Component: mitochondrial inner membrane (GO:0005743);; Cellular Component: plasma membrane (GO:0005886);; Biological Process: ion transport (GO:0006811);; Biological Process: cellular iron ion homeostasis (GO:0006879);; Molecular Function: inorganic anion transmembrane transporter activity (GO:00151…	K05662|0|oas:101113989|ABCB7; ATP-binding cassette, sub-family B (MDR/TAP), member 7; K05662 ATP-binding cassette, subfamily B (MDR/TAP), member 7 (A)
ENSOARG00000016624	CG	[V]	Defense mechanisms	Molecular Function: binding (GO:0005488);; Molecular Function: ATP binding (GO:0005524);; Cellular Component: mitochondrion (GO:0005739);; Cellular Component: plasma membrane (GO:0005886);; Biological Process: ATP catabolic process (GO:0006200);; Biological Process: ion transport (GO:0006811);; Molecular Function: inorganic anion transmembrane transporter activity (GO:0015103);; Cellular Componen…	K05672|0|oas:101115303|ABCC12; ATP-binding cassette, sub-family C (CFTR/MRP), member 12; K05672 ATP-binding cassette, subfamily C (CFTR/MRP), member 12 (A)
ENSOARG00000013004	CG	[V]	Defense mechanisms	Molecular Function: ATP binding (GO:0005524);; Cellular Component: integral component of plasma membrane (GO:0005887);; Biological Process: ATP catabolic process (GO:0006200);; Biological Process: ion transport (GO:0006811);; Molecular Function: inorganic anion transmembrane transporter activity (GO:0015103);; Cellular Component: integral component of membrane (GO:0016021);; Cellular Component: a…	K05666|0|oas:101119776|ABCC2; ATP-binding cassette, sub-family C (CFTR/MRP), member 2; K05666 ATP-binding cassette, subfamily C (CFTR/MRP), member 2 (A)
ENSOARG00000000935	CG	[V]	Defense mechanisms	Molecular Function: ion channel activity (GO:0005216);; Molecular Function: binding (GO:0005488);; Molecular Function: ATP binding (GO:0005524);; Cellular Component: endosome (GO:0005768);; Cellular Component: plasma membrane (GO:0005886);; Biological Process: ion transport (GO:0006811);; Molecular Function: chloride transmembrane transporter activity (GO:0015108);; Cellular Component: integral c…	K05673|0|oas:101106534|ABCC4; ATP-binding cassette, sub-family C (CFTR/MRP), member 4; K05673 ATP-binding cassette, subfamily C (CFTR/MRP), member 4 (A)
ENSOARG00000009916	CG	[V]	Defense mechanisms	Molecular Function: binding (GO:0005488);; Molecular Function: ATP binding (GO:0005524);; Cellular Component: plasma membrane (GO:0005886);; Biological Process: ion transport (GO:0006811);; Molecular Function: inorganic anion transmembrane transporter activity (GO:0015103);; Cellular Component: integral component of membrane (GO:0016021);; Molecular Function: nucleoside-triphosphatase activity (G…	K05669|0|oas:101114921|ABCC6; ATP-binding cassette, sub-family C (CFTR/MRP), member 6; K05669 ATP-binding cassette, subfamily C (CFTR/MRP), member 6 (A)
ENSOARG00000003612	CG	[V]	Defense mechanisms	Molecular Function: potassium channel activity (GO:0005267);; Molecular Function: ATP binding (GO:0005524);; Biological Process: ATP catabolic process (GO:0006200);; Biological Process: potassium ion transport (GO:0006813);; Cellular Component: voltage-gated potassium channel complex (GO:0008076);; Molecular Function: sulfonylurea receptor activity (GO:0008281);; Molecular Function: inorganic ani…	K05032|0|oas:101120522|ABCC8; ATP-binding cassette, sub-family C (CFTR/MRP), member 8; K05032 ATP-binding cassette subfamily C (CFTR/MRP) member 8 (A)
ENSOARG00000020225	CG	[V]	Defense mechanisms	Molecular Function: potassium channel activity (GO:0005267);; Molecular Function: ATP binding (GO:0005524);; Biological Process: ATP catabolic process (GO:0006200);; Cellular Component: voltage-gated potassium channel complex (GO:0008076);; Molecular Function: sulfonylurea receptor activity (GO:0008281);; Molecular Function: inorganic anion transmembrane transporter activity (GO:0015103);; Cellul…	K05033|0|phd:102333437|ABCC9; ATP-binding cassette, sub-family C (CFTR/MRP), member 9; K05033 ATP-binding cassette subfamily C (CFTR/MRP) member 9 (A)
ENSOARG00000007049	CG	--	--	Molecular Function: nucleotide binding (GO:0000166);; Molecular Function: transporter activity (GO:0005215);; Cellular Component: peroxisome (GO:0005777);; Biological Process: fatty acid catabolic process (GO:0009062);; Cellular Component: membrane (GO:0016020);; Molecular Function: ATPase activity (GO:0016887);; Molecular Function: identical protein binding (GO:0042802);;	K05675|0|bom:102272811|ABCD1; ATP-binding cassette, sub-family D (ALD), member 1; K05675 ATP-binding cassette, subfamily D (ALD), member 1 (A)
ENSOARG00000020006	CG	--	--	Biological Process: cellular process (GO:0009987);; Cellular Component: membrane (GO:0016020);; Molecular Function: transmembrane transporter activity (GO:0022857);; Molecular Function: substrate-specific transporter activity (GO:0022892);; Cellular Component: intracellular membrane-bounded organelle (GO:0043231);; Cellular Component: cytoplasmic part (GO:0044444);; Biological Process: single-org…	K05676|0|phd:102318122|ABCD2; ATP-binding cassette, sub-family D (ALD), member 2; K05676 ATP-binding cassette, subfamily D (ALD), member 2 (A)
ENSOARG00000017266	CG	--	--	Molecular Function: ATP binding (GO:0005524);; Cellular Component: mitochondrial inner membrane (GO:0005743);; Cellular Component: peroxisomal membrane (GO:0005778);; Cellular Component: peroxisomal matrix (GO:0005782);; Biological Process: ATP catabolic process (GO:0006200);; Biological Process: fatty acid beta-oxidation (GO:0006635);; Biological Process: transport (GO:0006810);; Biological Proc…	K05677|0|oas:101118659|ABCD3; ATP-binding cassette, sub-family D (ALD), member 3; K05677 ATP-binding cassette, subfamily D (ALD), member 3 (A)
ENSOARG00000010625	CG	[V]	Defense mechanisms	Molecular Function: binding (GO:0005488);; Molecular Function: ATP binding (GO:0005524);; Molecular Function: phospholipid transporter activity (GO:0005548);; Cellular Component: mitochondrion (GO:0005739);; Cellular Component: Golgi apparatus (GO:0005794);; Biological Process: ATP catabolic process (GO:0006200);; Biological Process: regulation of transcription, DNA-templated (GO:0006355);; Cellu…	K05679|0|phd:102326950|ABCG1; ATP-binding cassette, sub-family G (WHITE), member 1; K05679 ATP-binding cassette, subfamily G (WHITE), member 1 (A)
ENSOARG00000001914	CG	[V]	Defense mechanisms	Molecular Function: ATP binding (GO:0005524);; Cellular Component: plasma membrane (GO:0005886);; Biological Process: ATP catabolic process (GO:0006200);; Biological Process: transport (GO:0006810);; Cellular Component: integral component of membrane (GO:0016021);; Molecular Function: ATPase activity (GO:0016887);; Molecular Function: protein homodimerization activity (GO:0042803);; Cellular Comp…	K05681|0|oas:780508|ABCG2; ATP-binding cassette, sub-family G (WHITE), member 2; K05681 ATP-binding cassette, subfamily G (WHITE), member 2 (A)
ENSOARG00000013929	CG	[V]	Defense mechanisms	Molecular Function: ATP binding (GO:0005524);; Biological Process: ATP catabolic process (GO:0006200);; Cellular Component: membrane (GO:0016020);; Cellular Component: integral component of membrane (GO:0016021);; Molecular Function: ATPase activity (GO:0016887);; Molecular Function: protein homodimerization activity (GO:0042803);; Cellular Component: intracellular membrane-bounded organelle (GO:…	K05680|0|oas:101107988|ABCG4; ATP-binding cassette, sub-family G (WHITE), member 4; K05680 ATP-binding cassette, subfamily G (WHITE), member 4 (A)
ENSOARG00000006745	CG	[V]	Defense mechanisms	Molecular Function: binding (GO:0005488);; Molecular Function: ATP binding (GO:0005524);; Biological Process: ATP catabolic process (GO:0006200);; Biological Process: excretion (GO:0007588);; Biological Process: cellular process (GO:0009987);; Biological Process: negative regulation of intestinal phytosterol absorption (GO:0010949);; Cellular Component: membrane (GO:0016020);; Cellular Component:…	K05683|0|oas:101113924|ABCG5; ATP-binding cassette, sub-family G (WHITE), member 5; K05683 ATP-binding cassette, subfamily G (WHITE), member 5 (sterolin 1) (A)
ENSOARG00000006677	CG	[V]	Defense mechanisms	Molecular Function: binding (GO:0005488);; Molecular Function: ATP binding (GO:0005524);; Biological Process: ATP catabolic process (GO:0006200);; Biological Process: ion transport (GO:0006811);; Biological Process: excretion (GO:0007588);; Biological Process: negative regulation of intestinal phytosterol absorption (GO:0010949);; Molecular Function: ion transmembrane transporter activity (GO:001…	K05684|0|oas:101113666|ABCG8; ATP-binding cassette, sub-family G (WHITE), member 8; K05684 ATP-binding cassette, subfamily G (WHITE), member 8 (sterolin 2) (A)
ENSOARG00000019121	CG	[R]	General function prediction only	Molecular Function: carboxylic ester hydrolase activity (GO:0004091);; Cellular Component: integral component of membrane (GO:0016021);;	K13696|0|oas:101114505|ABHD1; abhydrolase domain containing 1; K13696 abhydrolase domain-containing protein 1/3 (A)
ENSOARG00000019221	CG	[R]	General function prediction only	Molecular Function: hydrolase activity, hydrolyzing O-glycosyl compounds (GO:0004553);; Cellular Component: mitochondrion (GO:0005739);; Cellular Component: cytosol (GO:0005829);; Biological Process: glucuronoside catabolic process (GO:0019391);;	K13702|0|oas:101119354|ABHD10; abhydrolase domain containing 10; K13702 abhydrolase domain-containing protein 10 [EC:3.1.1.93] (A)
ENSOARG00000012026	CG	[R]	General function prediction only	Cellular Component: mitochondrion (GO:0005739);; Biological Process: metabolic process (GO:0008152);; Molecular Function: hydrolase activity (GO:0016787);;	K13703|0|oas:101112190|ABHD11; abhydrolase domain containing 11; K13703 abhydrolase domain-containing protein 11 (A)
ENSOARG00000007550	CG	[R]	General function prediction only	Cellular Component: alpha-amino-3-hydroxy-5-methyl-4-isoxazolepropionic acid selective glutamate receptor complex (GO:0032281);; Molecular Function: acylglycerol lipase activity (GO:0047372);;	K13704|0|chx:102185932|ABHD12; abhydrolase domain containing 12; K13704 abhydrolase domain-containing protein 12 [EC:3.1.1.23] (A)
ENSOARG00000020679	CG	[R]	General function prediction only	Cellular Component: membrane (GO:0016020);; Molecular Function: acylglycerol lipase activity (GO:0047372);;	K13705|0|oas:101105505|ABHD12B; abhydrolase domain containing 12B; K13705 abhydrolase domain-containing protein 12B (A)
ENSOARG00000012786	CG	[R]	General function prediction only	Cellular Component: extracellular region (GO:0005576);; Molecular Function: hydrolase activity (GO:0016787);;	--
ENSOARG00000011286	CG	[R]	General function prediction only	Molecular Function: carboxylic ester hydrolase activity (GO:0004091);; Biological Process: response to wounding (GO:0009611);; Cellular Component: integral component of membrane (GO:0016021);; Biological Process: negative regulation of cell migration (GO:0030336);;	K13697|0|oas:101103014|ABHD2; abhydrolase domain containing 2; K13697 abhydrolase domain-containing protein 2 (A)
ENSOARG00000008434	CG	[R]	General function prediction only	Molecular Function: carboxylic ester hydrolase activity (GO:0004091);; Cellular Component: integral component of membrane (GO:0016021);;	K13696|0|oas:101122746|ABHD3; abhydrolase domain containing 3; K13696 abhydrolase domain-containing protein 1/3 (A)
ENSOARG00000019436	CG	[R]	General function prediction only	Molecular Function: triglyceride lipase activity (GO:0004806);; Cellular Component: lipid particle (GO:0005811);; Cellular Component: cytosol (GO:0005829);; Biological Process: phosphatidic acid biosynthetic process (GO:0006654);; Biological Process: negative regulation of sequestering of triglyceride (GO:0010891);; Biological Process: positive regulation of triglyceride catabolic process (GO:001…	K13698|0|oas:101105755|ABHD4; abhydrolase domain containing 4; K13698 abhydrolase domain-containing protein 4 (A)
ENSOARG00000004222	CG	[R]	General function prediction only	Molecular Function: 1-acylglycerol-3-phosphate O-acyltransferase activity (GO:0003841);; Molecular Function: triglyceride lipase activity (GO:0004806);; Cellular Component: lipid particle (GO:0005811);; Cellular Component: cytosol (GO:0005829);; Biological Process: fatty acid metabolic process (GO:0006631);; Biological Process: phosphatidic acid biosynthetic process (GO:0006654);; Biological Proc…	K13699|0|chx:102181248|ABHD5; abhydrolase domain containing 5; K13699 abhydrolase domain-containing protein 5 [EC:2.3.1.51] (A)
ENSOARG00000012475	CG	[R]	General function prediction only	Cellular Component: mitochondrion (GO:0005739);; Biological Process: metabolic process (GO:0008152);; Biological Process: negative regulation of cell migration (GO:0030336);; Cellular Component: alpha-amino-3-hydroxy-5-methyl-4-isoxazolepropionic acid selective glutamate receptor complex (GO:0032281);; Molecular Function: acylglycerol lipase activity (GO:0047372);; Biological Process: long term s…	K13700|0|oas:101122635|ABHD6; abhydrolase domain containing 6; K13700 abhydrolase domain-containing protein 6 [EC:3.1.1.23] (A)
ENSOARG00000018213	CG	--	--	Molecular Function: receptor binding (GO:0005102);; Cellular Component: endosome (GO:0005768);; Cellular Component: cytosol (GO:0005829);; Cellular Component: cell-cell adherens junction (GO:0005913);; Biological Process: transport (GO:0006810);; Biological Process: apoptotic process (GO:0006915);; Biological Process: organelle organization (GO:0006996);; Biological Process: learning or memory (G…	K05751|0|chx:102177011|ABI2; abl-interactor 2; K05751 abl interactor 2 (A)
ENSOARG00000007419	CG	[RTKL]	--	Biological Process: cell morphogenesis involved in differentiation (GO:0000904);; Biological Process: positive regulation of protein phosphorylation (GO:0001934);; Biological Process: morphogenesis of an epithelium (GO:0002009);; Biological Process: myeloid cell activation involved in immune response (GO:0002275);; Biological Process: leukocyte differentiation (GO:0002521);; Biological Process: p…	K06619|0|oas:101122941|ABL1; c-abl oncogene 1, non-receptor tyrosine kinase; K06619 abelson tyrosine-protein kinase 1 [EC:2.7.10.2] (A)
ENSOARG00000016598	CG	[RTKL]	--	Molecular Function: magnesium ion binding (GO:0000287);; Biological Process: cell morphogenesis involved in differentiation (GO:0000904);; Biological Process: morphogenesis of an epithelium (GO:0002009);; Biological Process: myeloid cell activation involved in immune response (GO:0002275);; Biological Process: leukocyte differentiation (GO:0002521);; Biological Process: positive regulation of imm…	K08887|0|oas:101121110|ABL2; v-abl Abelson murine leukemia viral oncogene homolog 2; K08887 abelson tyrosine-protein kinase 2 [EC:2.7.10.2] (A)
ENSOARG00000015139	CG	--	--	Biological Process: negative regulation of protein phosphorylation (GO:0001933);; Molecular Function: receptor binding (GO:0005102);; Cellular Component: plasma membrane (GO:0005886);; Biological Process: regulation of transcription, DNA-templated (GO:0006355);; Biological Process: protein complex assembly (GO:0006461);; Biological Process: actin filament organization (GO:0007015);; Biological Pr…	K07520|0|bacu:103017338|ABLIM1; actin binding LIM protein 1; K07520 actin-binding LIM protein (A)
ENSOARG00000012162	CG	--	--	Biological Process: cell morphogenesis involved in differentiation (GO:0000904);; Molecular Function: transcription factor binding transcription factor activity (GO:0000989);; Biological Process: regulation of protein phosphorylation (GO:0001932);; Molecular Function: DNA binding (GO:0003677);; Cellular Component: cytoskeleton (GO:0005856);; Biological Process: regulation of transcription, DNA-te…	K07520|0|bta:618227|ABLIM2; actin binding LIM protein family, member 2; K07520 actin-binding LIM protein (A)
ENSOARG00000005014	CG	--	--	Biological Process: morphogenesis of an epithelium (GO:0002009);; Molecular Function: actin binding (GO:0003779);; Molecular Function: protein binding (GO:0005515);; Cellular Component: cytoplasm (GO:0005737);; Cellular Component: cytoskeleton (GO:0005856);; Biological Process: regulation of transcription, DNA-templated (GO:0006355);; Biological Process: cytoskeleton organization (GO:0007010);; B…	K07520|0|ptg:102964387|ABLIM3; actin binding LIM protein family, member 3; K07520 actin-binding LIM protein (A)
ENSOARG00000003728	CG	--	--	Molecular Function: glycoprotein-fucosylgalactoside alpha-N-acetylgalactosaminyltransferase activity (GO:0004380);; Molecular Function: fucosylgalactoside 3-alpha-galactosyltransferase activity (GO:0004381);; Cellular Component: Golgi apparatus (GO:0005794);; Biological Process: carbohydrate metabolic process (GO:0005975);; Cellular Component: membrane (GO:0016020);; Molecular Function: transfera…	K00709|0|oas:101114008|histo-blood group ABO system transferase 1-like; K00709 histo-blood group ABO system transferase [EC:2.4.1.40 2.4.1.37] (A)
ENSOARG00000011086	CG	--	--	Biological Process: cell morphogenesis (GO:0000902);; Molecular Function: Rho guanyl-nucleotide exchange factor activity (GO:0005089);; Molecular Function: receptor binding (GO:0005102);; Molecular Function: phospholipid binding (GO:0005543);; Cellular Component: cytosol (GO:0005829);; Cellular Component: plasma membrane (GO:0005886);; Biological Process: transmembrane receptor protein tyrosine k…	--
ENSOARG00000015208	CG	--	--	Biological Process: protein import into nucleus, translocation (GO:0000060);; Molecular Function: transcription coactivator activity (GO:0003713);; Molecular Function: actin binding (GO:0003779);; Cellular Component: plasma membrane (GO:0005886);; Cellular Component: actin cytoskeleton (GO:0015629);; Cellular Component: sarcomere (GO:0030017);; Biological Process: positive regulation of Rho prote…	--
ENSOARG00000018649	CG	--	--	Molecular Function: nucleotide binding (GO:0000166);; Molecular Function: DNA binding (GO:0003677);; Molecular Function: RNA binding (GO:0003723);; Cellular Component: transcription factor complex (GO:0005667);; Cellular Component: nucleolus (GO:0005730);; Biological Process: regulation of transcription from RNA polymerase II promoter (GO:0006357);; Biological Process: spinal cord motor neuron di…	K14785|0|chx:102179720|ABT1; activator of basal transcription 1; K14785 ESF2/ABP1 family protein (A)
ENSOARG00000018454	CG	--	--	Molecular Function: protein binding (GO:0005515);; Cellular Component: nucleus (GO:0005634);; Cellular Component: protein complex (GO:0043234);; Biological Process: primary metabolic process (GO:0044238);; Biological Process: cellular macromolecule metabolic process (GO:0044260);; Cellular Component: intracellular organelle part (GO:0044446);; Biological Process: single-organism developmental pro…	K10521|0|oas:101103837|ABTB2; ankyrin repeat and BTB (POZ) domain containing 2; K10521 ankyrin repeat and BTB/POZ domain-containing protein 2 (A)
ENSOARG00000000978	CG	[I]	Lipid transport and metabolism	Biological Process: very long-chain fatty acid metabolic process (GO:0000038);; Molecular Function: binding (GO:0005488);; Cellular Component: mitochondrion (GO:0005739);; Cellular Component: peroxisome (GO:0005777);; Biological Process: lipid metabolic process (GO:0006629);; Biological Process: fatty acid beta-oxidation (GO:0006635);; Biological Process: bile acid metabolic process (GO:0008206);…	K07513|0|bta:508324|ACAA1; acetyl-CoA acyltransferase 1 (EC:2.3.1.16); K07513 acetyl-CoA acyltransferase 1 [EC:2.3.1.16] (A)
ENSOARG00000014261	CG	[I]	Lipid transport and metabolism	Cellular Component: mitochondrion (GO:0005739);; Molecular Function: transferase activity (GO:0016740);; Molecular Function: transferase activity, transferring acyl groups (GO:0016746);; Biological Process: regulation of apoptotic process (GO:0042981);; Biological Process: negative regulation of cellular process (GO:0048523);;	K07508|6.78383e-109|tup:102473069|ACAA2; acetyl-CoA acyltransferase 2; K07508 acetyl-CoA acyltransferase 2 [EC:2.3.1.16] (A)
ENSOARG00000000829	CG	[I]	Lipid transport and metabolism	Biological Process: tissue homeostasis (GO:0001894);; Molecular Function: acetyl-CoA carboxylase activity (GO:0003989);; Molecular Function: biotin carboxylase activity (GO:0004075);; Molecular Function: ATP binding (GO:0005524);; Cellular Component: mitochondrion (GO:0005739);; Cellular Component: cytosol (GO:0005829);; Biological Process: acetyl-CoA metabolic process (GO:0006084);; Biological P…	K11262|0|chx:100861224|ACACA; acetyl-CoA carboxylase alpha; K11262 acetyl-CoA carboxylase / biotin carboxylase [EC:6.4.1.2 6.3.4.14] (A)
ENSOARG00000016430	CG	[I]	Lipid transport and metabolism	Biological Process: skeletal system development (GO:0001501);; Biological Process: tissue homeostasis (GO:0001894);; Molecular Function: acetyl-CoA carboxylase activity (GO:0003989);; Molecular Function: biotin carboxylase activity (GO:0004075);; Molecular Function: ATP binding (GO:0005524);; Cellular Component: mitochondrion (GO:0005739);; Cellular Component: cytosol (GO:0005829);; Biological Pr…	K11262|0|oas:101114816|ACACB; acetyl-CoA carboxylase beta; K11262 acetyl-CoA carboxylase / biotin carboxylase [EC:6.4.1.2 6.3.4.14] (A)
ENSOARG00000013647	CG	[I]	Lipid transport and metabolism	Molecular Function: acyl-CoA dehydrogenase activity (GO:0003995);; Cellular Component: mitochondrion (GO:0005739);; Biological Process: valine catabolic process (GO:0006574);; Biological Process: fatty acid metabolic process (GO:0006631);; Biological Process: cellular nitrogen compound metabolic process (GO:0034641);; Biological Process: single-multicellular organism process (GO:0044707);; Molecu…	K11538|0|oas:101113789|ACAD8; acyl-CoA dehydrogenase family, member 8; K11538 isobutyryl-CoA dehydrogenase [EC:1.3.99.-] (A)
ENSOARG00000002649	CG	[I]	Lipid transport and metabolism	Molecular Function: acyl-CoA dehydrogenase activity (GO:0003995);; Cellular Component: nucleus (GO:0005634);; Cellular Component: mitochondrion (GO:0005739);; Biological Process: fatty acid metabolic process (GO:0006631);; Cellular Component: dendrite (GO:0030425);; Biological Process: cellular nitrogen compound metabolic process (GO:0034641);; Biological Process: cellular biosynthetic process (G…	K15980|0|oas:101111495|acyl-CoA dehydrogenase family member 9, mitochondrial-like; K15980 acyl-CoA dehydrogenase family member 9 [EC:1.3.99.-] (A)
ENSOARG00000019178	CG	[I]	Lipid transport and metabolism	Biological Process: temperature homeostasis (GO:0001659);; Molecular Function: long-chain-acyl-CoA dehydrogenase activity (GO:0004466);; Cellular Component: mitochondrial matrix (GO:0005759);; Molecular Function: palmitoyl-CoA oxidase activity (GO:0016401);; Biological Process: carnitine metabolic process, CoA-linked (GO:0019254);; Biological Process: fatty acid beta-oxidation using acyl-CoA dehy…	K00255|0|oas:101123271|ACADL; acyl-CoA dehydrogenase, long chain; K00255 long-chain-acyl-CoA dehydrogenase [EC:1.3.8.8] (A)
ENSOARG00000013118	CG	[I]	Lipid transport and metabolism	Molecular Function: acyl-CoA dehydrogenase activity (GO:0003995);; Molecular Function: butyryl-CoA dehydrogenase activity (GO:0004085);; Cellular Component: mitochondrial matrix (GO:0005759);; Biological Process: fatty acid metabolic process (GO:0006631);; Biological Process: cellular nitrogen compound metabolic process (GO:0034641);; Biological Process: single-multicellular organism process (GO:…	K00248|0|oas:101119850|ACADS; acyl-CoA dehydrogenase, C-2 to C-3 short chain; K00248 butyryl-CoA dehydrogenase [EC:1.3.8.1] (A)
ENSOARG00000009197	CG	[I]	Lipid transport and metabolism	Molecular Function: acyl-CoA dehydrogenase activity (GO:0003995);; Cellular Component: mitochondrial matrix (GO:0005759);; Biological Process: fatty acid metabolic process (GO:0006631);; Biological Process: fatty acid catabolic process (GO:0009062);; Biological Process: fatty acid oxidation (GO:0019395);; Biological Process: cellular nitrogen compound metabolic process (GO:0034641);; Biological P…	K09478|0|oas:101102606|ACADSB; acyl-CoA dehydrogenase, short/branched chain; K09478 short/branched chain acyl-CoA dehydrogenase [EC:1.3.99.12] (A)
ENSOARG00000011225	CG	--	--	Biological Process: cartilage condensation (GO:0001502);; Biological Process: chondrocyte development (GO:0002063);; Molecular Function: calcium ion binding (GO:0005509);; Molecular Function: protein binding (GO:0005515);; Molecular Function: hyaluronic acid binding (GO:0005540);; Cellular Component: basement membrane (GO:0005604);; Biological Process: proteoglycan biosynthetic process (GO:003016…	K06792|0|oas:443001|ACAN, AGC1; aggrecan; K06792 aggrecan 1 (A)
ENSOARG00000020394	CG	[U]	Intracellular trafficking, secretion, and vesicular transport	Molecular Function: catalytic activity (GO:0003824);; Molecular Function: phospholipid binding (GO:0005543);; Biological Process: multicellular organismal development (GO:0007275);; Molecular Function: ARF GTPase activator activity (GO:0008060);; Molecular Function: zinc ion binding (GO:0008270);; Cellular Component: membrane (GO:0016020);; Biological Process: cellular component organization (GO:…	K12489|0|chx:102176644|ACAP2; ArfGAP with coiled-coil, ankyrin repeat and PH domains 2; K12489 Arf-GAP with coiled-coil, ANK repeat and PH domain-containing protein (A)
ENSOARG00000011112	CG	[I]	Lipid transport and metabolism	Molecular Function: acetyl-CoA C-acetyltransferase activity (GO:0003985);; Cellular Component: mitochondrial inner membrane (GO:0005743);; Biological Process: lipid metabolic process (GO:0006629);; Biological Process: metabolic process (GO:0008152);; Biological Process: single-organism cellular process (GO:0044763);; Biological Process: single-organism transport (GO:0044765);; Molecular Function:…	K00626|0|chx:102172372|ACAT1; acetyl-CoA acetyltransferase 1; K00626 acetyl-CoA C-acetyltransferase [EC:2.3.1.9] (A)
ENSOARG00000000040	CG	--	--	Molecular Function: fatty-acyl-CoA binding (GO:0000062);; Cellular Component: ruffle (GO:0001726);; Molecular Function: DNA binding (GO:0003677);; Molecular Function: calmodulin binding (GO:0005516);; Molecular Function: phosphatidylinositol-3,4,5-trisphosphate binding (GO:0005547);; Cellular Component: Golgi apparatus (GO:0005794);; Cellular Component: plasma membrane (GO:0005886);; Cellular Com…	--
ENSOARG00000018266	CG	[I]	Lipid transport and metabolism	Molecular Function: fatty-acyl-CoA binding (GO:0000062);; Molecular Function: protein binding (GO:0005515);; Cellular Component: nucleus (GO:0005634);; Cellular Component: cytoplasm (GO:0005737);; Biological Process: phosphate-containing compound metabolic process (GO:0006796);; Molecular Function: lipid binding (GO:0008289);; Biological Process: regulation of signal transduction (GO:0009966);; C…	--
ENSOARG00000001518	CG	[E]	Amino acid transport and metabolism	Molecular Function: catalytic activity (GO:0003824);; Molecular Function: transaminase activity (GO:0008483);; Biological Process: biosynthetic process (GO:0009058);; Molecular Function: pyridoxal phosphate binding (GO:0030170);; Biological Process: alpha-amino acid metabolic process (GO:1901605);;	--
ENSOARG00000001281	CG	[E]	Amino acid transport and metabolism	Molecular Function: catalytic activity (GO:0003824);; Biological Process: biosynthetic process (GO:0009058);; Biological Process: cellular amino acid catabolic process (GO:0009063);; Molecular Function: pyridoxal phosphate binding (GO:0030170);; Biological Process: alpha-amino acid metabolic process (GO:1901605);;	--
ENSOARG00000012958	CG	--	--	Biological Process: kidney development (GO:0001822);; Biological Process: neutrophil mediated immunity (GO:0002446);; Biological Process: positive regulation of systemic arterial blood pressure (GO:0003084);; Molecular Function: carboxypeptidase activity (GO:0004180);; Cellular Component: extracellular region (GO:0005576);; Cellular Component: plasma membrane (GO:0005886);; Biological Process: pr…	K01283|0|phd:102333854|angiotensin-converting enzyme-like; K01283 peptidyl-dipeptidase A [EC:3.4.15.1] (A)
ENSOARG00000006264	CG	--	--	Cellular Component: endoplasmic reticulum (GO:0005783);; Biological Process: response to alkaline pH (GO:0010446);; Cellular Component: integral component of membrane (GO:0016021);; Biological Process: regulation of lipid metabolic process (GO:0019216);; Biological Process: keratinocyte differentiation (GO:0030216);; Biological Process: sphingosine biosynthetic process (GO:0046512);; Biological P…	K01441|0|oas:101106585|ACER1; alkaline ceramidase 1; K01441 alkaline ceramidase [EC:3.5.1.23] (A)
ENSOARG00000014252	CG	--	--	Biological Process: negative regulation of cell-matrix adhesion (GO:0001953);; Biological Process: ceramide metabolic process (GO:0006672);; Biological Process: activation of cysteine-type endopeptidase activity involved in apoptotic process (GO:0006919);; Biological Process: positive regulation of cell proliferation (GO:0008284);; Biological Process: positive regulation of cell death (GO:0010942…	K01441|1.11804e-171|oas:101123535|ACER2; alkaline ceramidase 2; K01441 alkaline ceramidase [EC:3.5.1.23] (A)
ENSOARG00000013240	CG	--	--	Biological Process: ceramide metabolic process (GO:0006672);; Biological Process: positive regulation of cell proliferation (GO:0008284);; Cellular Component: integral component of Golgi membrane (GO:0030173);; Cellular Component: integral component of endoplasmic reticulum membrane (GO:0030176);; Biological Process: sphingosine biosynthetic process (GO:0046512);; Molecular Function: phytoceramid…	K04711|7.36309e-167|oas:101112511|ACER3; alkaline ceramidase 3; K04711 dihydroceramidase [EC:3.5.1.-] (A)
ENSOARG00000015526	CG	[I]	Lipid transport and metabolism	Molecular Function: beta-amyloid binding (GO:0001540);; Biological Process: regulation of receptor recycling (GO:0001919);; Biological Process: osteoblast development (GO:0002076);; Molecular Function: acetylcholinesterase activity (GO:0003990);; Molecular Function: carboxylic ester hydrolase activity (GO:0004091);; Molecular Function: protein binding (GO:0005515);; Molecular Function: collagen b…	K01049|0|oas:101123006|ACHE; acetylcholinesterase; K01049 acetylcholinesterase [EC:3.1.1.7] (A)
ENSOARG00000007687	CG	--	--	Molecular Function: G-protein coupled receptor activity (GO:0004930);; Biological Process: inflammatory response (GO:0006954);; Biological Process: G-protein coupled receptor signaling pathway (GO:0007186);; Cellular Component: integral component of membrane (GO:0016021);; Molecular Function: chemokine binding (GO:0019956);; Molecular Function: C-C chemokine binding (GO:0019957);; Biological Proc…	K06574|0|oas:101113185|DARC; Duffy blood group, chemokine receptor; K06574 Duffy blood group glycoprotein (A)
ENSOARG00000000304	CG	--	--	Biological Process: angiogenesis (GO:0001525);; Biological Process: vasculogenesis (GO:0001570);; Molecular Function: protein binding (GO:0005515);; Cellular Component: early endosome (GO:0005769);; Cellular Component: plasma membrane (GO:0005886);; Biological Process: chemotaxis (GO:0006935);; Biological Process: cell adhesion (GO:0007155);; Biological Process: cell surface receptor signaling pa…	K04304|0|oas:101102850|CXCR7; chemokine (C-X-C motif) receptor 7; K04304 C-X-C chemokine receptor type 7 (A)
ENSOARG00000015654	CG	--	--	Biological Process: cytokine production (GO:0001816);; Biological Process: positive regulation of immune system process (GO:0002684);; Molecular Function: chemokine receptor activity (GO:0004950);; Molecular Function: scavenger receptor activity (GO:0005044);; Cellular Component: intracellular (GO:0005622);; Cellular Component: plasma membrane (GO:0005886);; Biological Process: chemotaxis (GO:000…	K04186|0|oas:101119176|CCRL1; chemokine (C-C motif) receptor-like 1; K04186 C-C chemokine receptor-like 1 (A)
ENSOARG00000011350	CG	[R]	General function prediction only	Molecular Function: aminocarboxymuconate-semialdehyde decarboxylase activity (GO:0001760);; Cellular Component: cytosol (GO:0005829);; Molecular Function: metal ion binding (GO:0046872);; Biological Process: quinolinate metabolic process (GO:0046874);;	K03392|0|phd:102335415|ACMSD; aminocarboxymuconate semialdehyde decarboxylase; K03392 aminocarboxymuconate-semialdehyde decarboxylase [EC:4.1.1.45] (A)
ENSOARG00000018307	CG	[C]	Energy production and conversion	Molecular Function: iron ion binding (GO:0005506);; Cellular Component: nucleus (GO:0005634);; Cellular Component: mitochondrion (GO:0005739);; Biological Process: tricarboxylic acid cycle (GO:0006099);; Biological Process: citrate metabolic process (GO:0006101);; Molecular Function: 4 iron, 4 sulfur cluster binding (GO:0051539);; Molecular Function: citrate dehydratase activity (GO:0052632);; Mo…	K01681|0|phd:102324987|ACO2; aconitase 2, mitochondrial; K01681 aconitate hydratase [EC:4.2.1.3] (A)
ENSOARG00000016003	CG	[R]	General function prediction only	Biological Process: propionate catabolic process (GO:0019543);; Biological Process: response to lipopolysaccharide (GO:0032496);; Molecular Function: 2-methylcitrate dehydratase activity (GO:0047547);;	K17724|0|oas:101102743|IRG1; immunoresponsive 1 homolog (mouse); K17724 aconitate decarboxylase [EC:4.1.1.6] (A)
ENSOARG00000015301	CG	[I]	Lipid transport and metabolism	Molecular Function: acetyl-CoA hydrolase activity (GO:0003986);; Molecular Function: ATP binding (GO:0005524);; Biological Process: acetyl-CoA metabolic process (GO:0006084);;	K01067|0|oas:101118188|ACOT12; acyl-CoA thioesterase 12; K01067 acetyl-CoA hydrolase [EC:3.1.2.1] (A)
ENSOARG00000000588	CG	[R]	General function prediction only	Biological Process: very long-chain fatty acid metabolic process (GO:0000038);; Biological Process: long-chain fatty acid metabolic process (GO:0001676);; Molecular Function: succinyl-CoA hydrolase activity (GO:0004778);; Molecular Function: receptor binding (GO:0005102);; Cellular Component: peroxisome (GO:0005777);; Biological Process: succinyl-CoA metabolic process (GO:0006104);; Biological Pr…	K01068|0|oas:101103726|acyl-coenzyme A thioesterase 4-like; K01068 acyl-coenzyme A thioesterase 1/2/4 [EC:3.1.2.2] (A)
ENSOARG00000016697	CG	[I]	Lipid transport and metabolism	Molecular Function: carboxylic ester hydrolase activity (GO:0004091);; Cellular Component: mitochondrion (GO:0005739);;	K17361|0|chx:102189567|ACOT9; acyl-CoA thioesterase 9; K17361 acyl-coenzyme A thioesterase 9 [EC:3.1.2.-] (A)
ENSOARG00000012922	CG	[I]	Lipid transport and metabolism	Biological Process: skeletal system development (GO:0001501);; Molecular Function: acyl-CoA dehydrogenase activity (GO:0003995);; Molecular Function: acyl-CoA oxidase activity (GO:0003997);; Molecular Function: receptor binding (GO:0005102);; Molecular Function: protein binding (GO:0005515);; Cellular Component: extracellular region (GO:0005576);; Cellular Component: mitochondrion (GO:0005739);; …	K00232|0|oas:101119642|ACOX3; acyl-CoA oxidase 3, pristanoyl; K00232 acyl-CoA oxidase [EC:1.3.3.6] (A)
ENSOARG00000005204	CG	[T]	Signal transduction mechanisms	Molecular Function: acid phosphatase activity (GO:0003993);; Molecular Function: non-membrane spanning protein tyrosine phosphatase activity (GO:0004726);; Cellular Component: nucleus (GO:0005634);; Cellular Component: cytoplasm (GO:0005737);; Cellular Component: cytoplasmic side of plasma membrane (GO:0009898);; Biological Process: peptidyl-tyrosine dephosphorylation (GO:0035335);;	K14394|7.2906e-113|bta:280977|ACP1; acid phosphatase 1, soluble (EC:3.1.3.2 3.1.3.48); K14394 low molecular weight phosphotyrosine protein phosphatase [EC:3.1.3.2 3.1.3.48] (A)
ENSOARG00000020555	CG	--	--	Molecular Function: acid phosphatase activity (GO:0003993);; Cellular Component: extracellular region (GO:0005576);; Cellular Component: mitochondrion (GO:0005739);;	K14395|0|oas:101114832|ACP6; acid phosphatase 6, lysophosphatidic; K14395 lysophosphatidic acid phosphatase type 6 [EC:3.1.3.2] (A)
ENSOARG00000005978	CG	[R]	General function prediction only	Molecular Function: acid phosphatase activity (GO:0003993);; Molecular Function: metal ion binding (GO:0046872);;	--
ENSOARG00000009106	CG	--	--	Molecular Function: acid phosphatase activity (GO:0003993);; Cellular Component: extracellular region (GO:0005576);; Cellular Component: intracellular (GO:0005622);; Cellular Component: lysosome (GO:0005764);; Cellular Component: plasma membrane (GO:0005886);; Biological Process: purine nucleobase metabolic process (GO:0006144);; Biological Process: nucleotide metabolic process (GO:0009117);; Cel…	K14410|0|oas:101120130|ACPP; acid phosphatase, prostate; K14410 acid phosphatase [EC:3.1.3.2] (A)
ENSOARG00000000664	CG	[I]	Lipid transport and metabolism	Biological Process: very long-chain fatty acid metabolic process (GO:0000038);; Biological Process: long-chain fatty acid metabolic process (GO:0001676);; Molecular Function: long-chain fatty acid-CoA ligase activity (GO:0004467);; Molecular Function: ATP binding (GO:0005524);; Cellular Component: endoplasmic reticulum (GO:0005783);; Cellular Component: membrane (GO:0016020);; Cellular Component:…	K15013|0|phd:102319212|ACSBG1; acyl-CoA synthetase bubblegum family member 1; K15013 long-chain-fatty-acid--CoA ligase ACSBG [EC:6.2.1.3] (A)
ENSOARG00000006346	CG	[I]	Lipid transport and metabolism	Molecular Function: long-chain fatty acid-CoA ligase activity (GO:0004467);; Cellular Component: mitochondrion (GO:0005739);; Cellular Component: cytosol (GO:0005829);; Biological Process: fatty acid metabolic process (GO:0006631);; Cellular Component: membrane (GO:0016020);; Molecular Function: ligase activity, forming carbon-sulfur bonds (GO:0016877);; Cellular Component: intracellular membrane…	K15013|0|oas:101110508|ACSBG2; acyl-CoA synthetase bubblegum family member 2; K15013 long-chain-fatty-acid--CoA ligase ACSBG [EC:6.2.1.3] (A)
ENSOARG00000004315	CG	[IQ]	--	Molecular Function: ATP binding (GO:0005524);; Cellular Component: mitochondrion (GO:0005739);; Biological Process: fatty acid metabolic process (GO:0006631);; Biological Process: phospholipid biosynthetic process (GO:0008654);; Cellular Component: membrane (GO:0016020);; Molecular Function: ligase activity (GO:0016874);; Molecular Function: ligase activity, forming carbon-sulfur bonds (GO:001687…	K00666|0|oas:101105582|ACSF2; acyl-CoA synthetase family member 2; K00666 fatty-acyl-CoA synthase [EC:6.2.1.-] (A)
ENSOARG00000007614	CG	[I]	Lipid transport and metabolism	Biological Process: long-chain fatty acid metabolic process (GO:0001676);; Molecular Function: catalytic activity (GO:0003824);; Cellular Component: mitochondrion (GO:0005739);; Biological Process: lipid metabolic process (GO:0006629);; Biological Process: lipid biosynthetic process (GO:0008610);; Cellular Component: membrane (GO:0016020);; Molecular Function: ligase activity, forming carbon-sulf…	K01897|0|chx:102177866|ACSL1; acyl-CoA synthetase long-chain family member 1; K01897 long-chain acyl-CoA synthetase [EC:6.2.1.3] (A)
ENSOARG00000020374	CG	[I]	Lipid transport and metabolism	Biological Process: long-chain fatty acid metabolic process (GO:0001676);; Molecular Function: catalytic activity (GO:0003824);; Molecular Function: long-chain fatty acid-CoA ligase activity (GO:0004467);; Molecular Function: ATP binding (GO:0005524);; Cellular Component: mitochondrial outer membrane (GO:0005741);; Cellular Component: peroxisomal membrane (GO:0005778);; Cellular Component: endopl…	K01897|0|oas:101120728|ACSL3; acyl-CoA synthetase long-chain family member 3; K01897 long-chain acyl-CoA synthetase [EC:6.2.1.3] (A)
ENSOARG00000017954	CG	[I]	Lipid transport and metabolism	Biological Process: long-chain fatty acid metabolic process (GO:0001676);; Molecular Function: long-chain fatty acid-CoA ligase activity (GO:0004467);; Molecular Function: ATP binding (GO:0005524);; Cellular Component: mitochondrion (GO:0005739);; Cellular Component: mitochondrial outer membrane (GO:0005741);; Cellular Component: peroxisomal membrane (GO:0005778);; Cellular Component: endoplasmic…	K01897|0|chx:102181277|ACSL4; acyl-CoA synthetase long-chain family member 4; K01897 long-chain acyl-CoA synthetase [EC:6.2.1.3] (A)
ENSOARG00000011792	CG	[I]	Lipid transport and metabolism	Biological Process: long-chain fatty acid metabolic process (GO:0001676);; Molecular Function: catalytic activity (GO:0003824);; Cellular Component: mitochondrial inner membrane (GO:0005743);; Cellular Component: endoplasmic reticulum (GO:0005783);; Biological Process: metabolic process (GO:0008152);; Cellular Component: membrane (GO:0016020);; Biological Process: regulation of apoptotic process …	K01897|0|oas:101121475|ACSL5; acyl-CoA synthetase long-chain family member 5; K01897 long-chain acyl-CoA synthetase [EC:6.2.1.3] (A)
ENSOARG00000012921	CG	[I]	Lipid transport and metabolism	Molecular Function: acyl-CoA ligase activity (GO:0003996);; Molecular Function: ATP binding (GO:0005524);; Molecular Function: GTP binding (GO:0005525);; Cellular Component: mitochondrial matrix (GO:0005759);; Biological Process: fatty acid metabolic process (GO:0006631);; Biological Process: fatty acid biosynthetic process (GO:0006633);; Biological Process: phospholipid biosynthetic process (GO:…	K01896|0|oas:101120375|acyl-coenzyme A synthetase ACSM1, mitochondrial-like; K01896 medium-chain acyl-CoA synthetase [EC:6.2.1.2] (A)
ENSOARG00000013163	CG	[I]	Lipid transport and metabolism	Molecular Function: ATP binding (GO:0005524);; Cellular Component: mitochondrial matrix (GO:0005759);; Biological Process: fatty acid biosynthetic process (GO:0006633);; Biological Process: phospholipid biosynthetic process (GO:0008654);; Molecular Function: fatty acid ligase activity (GO:0015645);; Molecular Function: metal ion binding (GO:0046872);; Molecular Function: butyrate-CoA ligase activ…	K01896|0|oas:101121307|ACSM3; acyl-CoA synthetase medium-chain family member 3; K01896 medium-chain acyl-CoA synthetase [EC:6.2.1.2] (A)
ENSOARG00000012980	CG	[I]	Lipid transport and metabolism	Molecular Function: catalytic activity (GO:0003824);; Molecular Function: ATP binding (GO:0005524);; Cellular Component: mitochondrion (GO:0005739);; Cellular Component: mitochondrial matrix (GO:0005759);; Biological Process: fatty acid biosynthetic process (GO:0006633);; Biological Process: metabolic process (GO:0008152);; Biological Process: phospholipid biosynthetic process (GO:0008654);; Mole…	K01896|0|oas:101120794|ACSM4; acyl-CoA synthetase medium-chain family member 4; K01896 medium-chain acyl-CoA synthetase [EC:6.2.1.2] (A)
ENSOARG00000012681	CG	[I]	Lipid transport and metabolism	Molecular Function: catalytic activity (GO:0003824);; Molecular Function: ATP binding (GO:0005524);; Cellular Component: mitochondrial matrix (GO:0005759);; Biological Process: fatty acid biosynthetic process (GO:0006633);; Biological Process: metabolic process (GO:0008152);; Biological Process: phospholipid biosynthetic process (GO:0008654);; Molecular Function: fatty acid ligase activity (GO:00…	K01896|0|chx:102180366|ACSM5; acyl-CoA synthetase medium-chain family member 5; K01896 medium-chain acyl-CoA synthetase [EC:6.2.1.2] (A)
ENSOARG00000006624	CG	[I]	Lipid transport and metabolism	Molecular Function: acetate-CoA ligase activity (GO:0003987);; Cellular Component: cytoplasm (GO:0005737);; Cellular Component: mitochondrial matrix (GO:0005759);; Biological Process: phospholipid biosynthetic process (GO:0008654);; Molecular Function: AMP binding (GO:0016208);; Molecular Function: ligase activity, forming carbon-sulfur bonds (GO:0016877);; Biological Process: acetyl-CoA biosynth…	K01895|0|oas:780456|ACSS2, ACAS2; acyl-CoA synthetase short-chain family member 2; K01895 acetyl-CoA synthetase [EC:6.2.1.1] (A)
ENSOARG00000015186	CG	[I]	Lipid transport and metabolism	Molecular Function: acetate-CoA ligase activity (GO:0003987);; Molecular Function: ATP binding (GO:0005524);; Cellular Component: mitochondrion (GO:0005739);; Biological Process: metabolic process (GO:0008152);;	K01908|0|chx:102173533|ACSS3; acyl-CoA synthetase short-chain family member 3; K01908 propionyl-CoA synthetase [EC:6.2.1.17] (A)
ENSOARG00000003044	CG	[Z]	Cytoskeleton	Cellular Component: stress fiber (GO:0001725);; Molecular Function: structural constituent of cytoskeleton (GO:0005200);; Molecular Function: protein binding (GO:0005515);; Molecular Function: ATP binding (GO:0005524);; Cellular Component: cytosol (GO:0005829);; Cellular Component: striated muscle thin filament (GO:0005865);; Cellular Component: actin filament (GO:0005884);; Biological Process: a…	K10354|0|ssc:100154254|ACTA1, ACTA; actin, alpha 1, skeletal muscle; K10354 actin, alpha skeletal muscle (A)
ENSOARG00000014814	CG	[Z]	Cytoskeleton	Cellular Component: stress fiber (GO:0001725);; Molecular Function: structural constituent of cytoskeleton (GO:0005200);; Molecular Function: protein binding (GO:0005515);; Molecular Function: ATP binding (GO:0005524);; Cellular Component: cytosol (GO:0005829);; Cellular Component: striated muscle thin filament (GO:0005865);; Cellular Component: actin filament (GO:0005884);; Biological Process: a…	K12313|0|umr:103661931|ACTA2; actin, alpha 2, smooth muscle, aorta; K12313 actin, aortic smooth muscle (A)
ENSOARG00000003021	CG	[Z]	Cytoskeleton	Cellular Component: stress fiber (GO:0001725);; Molecular Function: structural constituent of cytoskeleton (GO:0005200);; Molecular Function: ATP binding (GO:0005524);; Cellular Component: cytosol (GO:0005829);; Cellular Component: striated muscle thin filament (GO:0005865);; Biological Process: apoptotic process (GO:0006915);; Biological Process: regulation of blood pressure (GO:0008217);; Biolo…	K05692|0|bacu:103015338|ACTB; actin, beta; K05692 actin beta/gamma 1 (A)
ENSOARG00000005532	CG	[Z]	Cytoskeleton	Cellular Component: stress fiber (GO:0001725);; Molecular Function: structural constituent of cytoskeleton (GO:0005200);; Molecular Function: ATP binding (GO:0005524);; Cellular Component: cytoplasm (GO:0005737);; Cellular Component: cytosol (GO:0005829);; Cellular Component: cytoskeleton (GO:0005856);; Cellular Component: striated muscle thin filament (GO:0005865);; Biological Process: apoptotic…	--
ENSOARG00000019993	CG	[Z]	Cytoskeleton	Cellular Component: stress fiber (GO:0001725);; Molecular Function: structural constituent of cytoskeleton (GO:0005200);; Molecular Function: ATP binding (GO:0005524);; Cellular Component: cytosol (GO:0005829);; Cellular Component: striated muscle thin filament (GO:0005865);; Cellular Component: actin filament (GO:0005884);; Biological Process: apoptotic process (GO:0006915);; Biological Process:…	K12314|0|ptg:102958158|ACTC1; actin, alpha, cardiac muscle 1; K12314 actin, alpha cardiac muscle (A)
ENSOARG00000010158	CG	[Z]	Cytoskeleton	Cellular Component: stress fiber (GO:0001725);; Molecular Function: structural constituent of cytoskeleton (GO:0005200);; Molecular Function: ATP binding (GO:0005524);; Cellular Component: cytosol (GO:0005829);; Cellular Component: striated muscle thin filament (GO:0005865);; Biological Process: apoptotic process (GO:0006915);; Biological Process: regulation of blood pressure (GO:0008217);; Biolo…	K05692|0|oas:101102278|actin, cytoplasmic 1-like; K05692 actin beta/gamma 1 (A)
ENSOARG00000012108	CG	[Z]	Cytoskeleton	Cellular Component: stress fiber (GO:0001725);; Molecular Function: structural constituent of cytoskeleton (GO:0005200);; Molecular Function: protein binding (GO:0005515);; Molecular Function: ATP binding (GO:0005524);; Cellular Component: cytosol (GO:0005829);; Cellular Component: striated muscle thin filament (GO:0005865);; Cellular Component: actin filament (GO:0005884);; Biological Process: a…	K12315|0|cge:100768744|Actg2; actin, gamma 2, smooth muscle, enteric; K12315 actin, gamma-enteric smooth muscle (A)
ENSOARG00000020696	CG	[Z]	Cytoskeleton	Biological Process: neural retina development (GO:0003407);; Molecular Function: chromatin binding (GO:0003682);; Molecular Function: protein binding (GO:0005515);; Cellular Component: nucleolus (GO:0005730);; Cellular Component: plasma membrane (GO:0005886);; Biological Process: DNA repair (GO:0006281);; Biological Process: DNA recombination (GO:0006310);; Biological Process: chromatin remodelin…	K11340|0|lve:103083367|ACTL6A; actin-like 6A; K11340 actin-like protein 6A (A)
ENSOARG00000003016	CG	--	--	Molecular Function: protein binding (GO:0005515);; Cellular Component: nucleus (GO:0005634);; Cellular Component: cytoplasm (GO:0005737);; Cellular Component: Golgi apparatus (GO:0005794);; Cellular Component: cytosol (GO:0005829);; Cellular Component: cytoskeleton (GO:0005856);; Cellular Component: protein complex (GO:0043234);; Cellular Component: organelle part (GO:0044422);; Biological Proces…	--
ENSOARG00000010724	CG	--	--	Molecular Function: protein binding (GO:0005515);; Cellular Component: cytoplasm (GO:0005737);; Biological Process: anatomical structure morphogenesis (GO:0009653);; Cellular Component: actin cytoskeleton (GO:0015629);; Cellular Component: myofibril (GO:0030016);; Biological Process: actin filament-based process (GO:0030029);; Cellular Component: protein complex (GO:0043234);; Cellular Component:…	--
ENSOARG00000021179	CG	[Z]	Cytoskeleton	Cellular Component: stress fiber (GO:0001725);; Cellular Component: ruffle (GO:0001726);; Molecular Function: nucleoside binding (GO:0001882);; Molecular Function: integrin binding (GO:0005178);; Molecular Function: calcium ion binding (GO:0005509);; Molecular Function: tropomyosin binding (GO:0005523);; Cellular Component: nucleus (GO:0005634);; Cellular Component: cytoskeleton (GO:0005856);; Ce…	K05699|0|phd:102336545|ACTN1; actinin, alpha 1; K05699 actinin alpha (A)
ENSOARG00000003713	CG	[Z]	Cytoskeleton	Cellular Component: stress fiber (GO:0001725);; Cellular Component: ruffle (GO:0001726);; Molecular Function: nucleoside binding (GO:0001882);; Molecular Function: integrin binding (GO:0005178);; Molecular Function: calcium ion binding (GO:0005509);; Molecular Function: tropomyosin binding (GO:0005523);; Cellular Component: nucleus (GO:0005634);; Cellular Component: plasma membrane (GO:0005886);;…	K05699|0|oas:101116372|ACTN2; actinin, alpha 2; K05699 actinin alpha (A)
ENSOARG00000005791	CG	[Z]	Cytoskeleton	Cellular Component: stress fiber (GO:0001725);; Cellular Component: ruffle (GO:0001726);; Molecular Function: nucleoside binding (GO:0001882);; Molecular Function: integrin binding (GO:0005178);; Molecular Function: calcium ion binding (GO:0005509);; Molecular Function: tropomyosin binding (GO:0005523);; Cellular Component: nucleus (GO:0005634);; Cellular Component: plasma membrane (GO:0005886);;…	K05699|0|oas:101111737|ACTN4; actinin, alpha 4; K05699 actinin alpha (A)
ENSOARG00000021108	CG	[Z]	Cytoskeleton	Molecular Function: protein binding (GO:0005515);; Cellular Component: cytoplasm (GO:0005737);; Cellular Component: dynactin complex (GO:0005869);; Biological Process: microtubule-based movement (GO:0007018);; Cellular Component: cytoplasmic part (GO:0044444);; Biological Process: single-multicellular organism process (GO:0044707);; Biological Process: cell development (GO:0048468);; Biological P…	K16576|0|bta:511083|ACTR10; actin-related protein 10 homolog (S. cerevisiae); K16576 actin-related protein 10 (A)
ENSOARG00000011780	CG	[Z]	Cytoskeleton	Molecular Function: actin binding (GO:0003779);; Molecular Function: ATP binding (GO:0005524);; Cellular Component: cytosol (GO:0005829);; Cellular Component: Arp2/3 protein complex (GO:0005885);; Biological Process: establishment or maintenance of cell polarity (GO:0007163);; Biological Process: asymmetric cell division (GO:0008356);; Cellular Component: myofibril (GO:0030016);; Cellular Compone…	K18584|0|ptr:459563|ACTR3; ARP3 actin-related protein 3 homolog (yeast); K18584 actin-related protein 3 (A)
ENSOARG00000005960	CG	[Z]	Cytoskeleton	Molecular Function: actin binding (GO:0003779);; Molecular Function: ATP binding (GO:0005524);; Cellular Component: cytosol (GO:0005829);; Cellular Component: Arp2/3 protein complex (GO:0005885);; Biological Process: establishment or maintenance of cell polarity (GO:0007163);; Biological Process: asymmetric cell division (GO:0008356);; Cellular Component: myofibril (GO:0030016);; Cellular Compone…	K18584|0|phd:102322097|ACTR3B; ARP3 actin-related protein 3 homolog B (yeast); K18584 actin-related protein 3 (A)
ENSOARG00000000216	CG	[Z]	Cytoskeleton	Molecular Function: protein binding (GO:0005515);; Cellular Component: cytoplasm (GO:0005737);; Biological Process: double-strand break repair (GO:0006302);; Biological Process: regulation of transcription, DNA-templated (GO:0006355);; Biological Process: anatomical structure morphogenesis (GO:0009653);; Biological Process: tissue development (GO:0009888);; Cellular Component: actin cytoskeleton …	K11672|0|oas:101105517|ACTR5; ARP5 actin-related protein 5 homolog (yeast); K11672 actin-related protein 5 (A)
ENSOARG00000009710	CG	[Z]	Cytoskeleton	Molecular Function: protein binding (GO:0005515);; Cellular Component: cytosol (GO:0005829);; Cellular Component: cytoskeleton (GO:0005856);; Cellular Component: membrane-bounded organelle (GO:0043227);; Cellular Component: protein complex (GO:0043234);; Cellular Component: intracellular organelle part (GO:0044446);; Biological Process: single-multicellular organism process (GO:0044707);;	--
ENSOARG00000005190	CG	[Z]	Cytoskeleton	Cellular Component: stress fiber (GO:0001725);; Molecular Function: structural constituent of cytoskeleton (GO:0005200);; Molecular Function: protein binding (GO:0005515);; Cellular Component: cytoplasm (GO:0005737);; Cellular Component: cytosol (GO:0005829);; Cellular Component: cytoskeleton (GO:0005856);; Cellular Component: striated muscle thin filament (GO:0005865);; Cellular Component: actin…	--
ENSOARG00000000805	CG	--	--	Molecular Function: nucleotide binding (GO:0000166);; Cellular Component: male germ cell nucleus (GO:0001673);; Cellular Component: stress fiber (GO:0001725);; Cellular Component: cytosol (GO:0005829);; Cellular Component: striated muscle thin filament (GO:0005865);; Cellular Component: actin filament (GO:0005884);; Molecular Function: cytoskeletal protein binding (GO:0008092);; Biological Proces…	--
ENSOARG00000007733	CG	[RTKL]	--	Biological Process: G1/S transition of mitotic cell cycle (GO:0000082);; Biological Process: cell morphogenesis (GO:0000902);; Biological Process: skeletal system development (GO:0001501);; Biological Process: regulation of cell growth (GO:0001558);; Biological Process: patterning of blood vessels (GO:0001569);; Biological Process: urogenital system development (GO:0001655);; Biological Process: …	K04675|0|phd:102325720|ACVR1; activin A receptor, type I; K04675 activin receptor type-1 [EC:2.7.11.30] (A)
ENSOARG00000017232	CG	[RTKL]	--	Biological Process: G1/S transition of mitotic cell cycle (GO:0000082);; Molecular Function: nucleotide binding (GO:0000166);; Biological Process: cell morphogenesis involved in differentiation (GO:0000904);; Biological Process: angiogenesis (GO:0001525);; Biological Process: regulation of cell growth (GO:0001558);; Biological Process: urogenital system development (GO:0001655);; Biological Proce…	K13567|0|oas:101113836|ACVR1B; activin A receptor, type IB; K13567 activin receptor type-1B [EC:2.7.11.30] (A)
ENSOARG00000007755	CG	[RTKL]	--	Molecular Function: nucleotide binding (GO:0000166);; Biological Process: cell morphogenesis involved in differentiation (GO:0000904);; Biological Process: angiogenesis (GO:0001525);; Biological Process: regulation of cell growth (GO:0001558);; Biological Process: urogenital system development (GO:0001655);; Biological Process: in utero embryonic development (GO:0001701);; Biological Process: reg…	K13568|0|oas:101111867|ACVR1C; activin A receptor, type IC; K13568 activin receptor type-1C [EC:2.7.11.30] (A)
ENSOARG00000009841	CG	[RTKL]	--	Biological Process: ameboidal-type cell migration (GO:0001667);; Biological Process: gastrulation with mouth forming second (GO:0001702);; Biological Process: kidney development (GO:0001822);; Biological Process: lymphangiogenesis (GO:0001946);; Biological Process: blood vessel remodeling (GO:0001974);; Molecular Function: receptor signaling protein serine/threonine kinase activity (GO:0004702);;…	K04670|0|phd:102338238|ACVR2A; activin A receptor, type IIA; K04670 activin receptor type-2A [EC:2.7.11.30] (A)
ENSOARG00000001408	CG	[RTKL]	--	Biological Process: MAPK cascade (GO:0000165);; Biological Process: ameboidal-type cell migration (GO:0001667);; Biological Process: gastrulation with mouth forming second (GO:0001702);; Biological Process: kidney development (GO:0001822);; Biological Process: lymphangiogenesis (GO:0001946);; Biological Process: blood vessel remodeling (GO:0001974);; Biological Process: morphogenesis of an epithe…	K13596|0|oas:443156|ACVR2B, ActRIIB; activin A receptor, type IIB; K13596 activin receptor type-2B [EC:2.7.11.30] (A)
ENSOARG00000003600	CG	[C]	Energy production and conversion	Molecular Function: acylphosphatase activity (GO:0003998);; Cellular Component: mitochondrion (GO:0005739);;	K01512|8.50402e-52|bacu:103014233|ACYP2; acylphosphatase 2, muscle type; K01512 acylphosphatase [EC:3.6.1.7] (A)
ENSOARG00000004166	CG	[F]	Nucleotide transport and metabolism	Biological Process: response to hypoxia (GO:0001666);; Biological Process: trophectodermal cell differentiation (GO:0001829);; Biological Process: liver development (GO:0001889);; Biological Process: placenta development (GO:0001890);; Biological Process: germinal center B cell differentiation (GO:0002314);; Biological Process: positive regulation of germinal center formation (GO:0002636);; Biolo…	K01488|0|oas:101106352|ADA; adenosine deaminase; K01488 adenosine deaminase [EC:3.5.4.4] (A)
ENSOARG00000000116	CG	--	--	Molecular Function: RNA binding (GO:0003723);; Molecular Function: adenosine deaminase activity (GO:0004000);; Cellular Component: nucleus (GO:0005634);; Biological Process: RNA processing (GO:0006396);; Biological Process: spermatid development (GO:0007286);;	--
ENSOARG00000009801	CG	[F]	Nucleotide transport and metabolism	Molecular Function: adenosine deaminase activity (GO:0004000);; Cellular Component: cytosol (GO:0005829);; Biological Process: adenosine catabolic process (GO:0006154);; Biological Process: nucleotide metabolic process (GO:0009117);; Biological Process: purine ribonucleoside monophosphate biosynthetic process (GO:0009168);; Biological Process: hypoxanthine salvage (GO:0043103);; Biological Proces…	--
ENSOARG00000012241	CG	--	--	Molecular Function: metalloendopeptidase activity (GO:0004222);; Molecular Function: binding (GO:0005488);; Cellular Component: nucleus (GO:0005634);; Cellular Component: mitochondrion (GO:0005739);; Cellular Component: plasma membrane (GO:0005886);; Biological Process: proteolysis (GO:0006508);; Molecular Function: zinc ion binding (GO:0008270);; Biological Process: anatomical structure morphoge…	K06835|0|oas:101106128|ADAM12; ADAM metallopeptidase domain 12; K06835 disintegrin and metalloproteinase domain-containing protein 12 [EC:3.4.24.-] (A)
ENSOARG00000015165	CG	--	--	Biological Process: response to hypoxia (GO:0001666);; Biological Process: germinal center formation (GO:0002467);; Molecular Function: metalloendopeptidase activity (GO:0004222);; Molecular Function: interleukin-6 receptor binding (GO:0005138);; Molecular Function: integrin binding (GO:0005178);; Cellular Component: cytoplasm (GO:0005737);; Cellular Component: integral component of plasma membra…	K06059|0|oas:101116815|ADAM17; ADAM metallopeptidase domain 17; K06059 disintegrin and metalloproteinase domain-containing protein 17 [EC:3.4.24.86] (A)
ENSOARG00000002163	CG	--	--	Molecular Function: metalloendopeptidase activity (GO:0004222);; Biological Process: proteolysis (GO:0006508);; Biological Process: multicellular organismal development (GO:0007275);; Biological Process: spermatogenesis (GO:0007283);; Molecular Function: zinc ion binding (GO:0008270);; Cellular Component: integral component of membrane (GO:0016021);; Biological Process: cell differentiation (GO:0…	K16909|0|oas:101120301|ADAM18; ADAM metallopeptidase domain 18; K16909 disintegrin and metalloproteinase domain-containing protein 18 [EC:3.4.24.-] (A)
ENSOARG00000012373	CG	--	--	Molecular Function: metalloendopeptidase activity (GO:0004222);; Molecular Function: protein binding (GO:0005515);; Cellular Component: nucleus (GO:0005634);; Biological Process: membrane protein ectodomain proteolysis (GO:0006509);; Biological Process: heart development (GO:0007507);; Molecular Function: zinc ion binding (GO:0008270);; Cellular Component: membrane (GO:0016020);; Molecular Functi…	K08608|0|chx:102178445|ADAM19; ADAM metallopeptidase domain 19; K08608 disintegrin and metalloproteinase domain-containing protein 19 [EC:3.4.24.-] (A)
ENSOARG00000002101	CG	--	--	Molecular Function: metalloendopeptidase activity (GO:0004222);; Biological Process: proteolysis (GO:0006508);; Biological Process: cell adhesion (GO:0007155);; Molecular Function: zinc ion binding (GO:0008270);; Biological Process: visual learning (GO:0008542);; Cellular Component: cell surface (GO:0009986);; Cellular Component: integral component of membrane (GO:0016021);; Biological Process: a…	K06833|0|oas:101120051|ADAM2; ADAM metallopeptidase domain 2; K06833 disintegrin and metalloproteinase domain-containing protein 2 [EC:3.4.24.-] (A)
ENSOARG00000021194	CG	--	--	Molecular Function: binding (GO:0005488);; Molecular Function: metallopeptidase activity (GO:0008237);; Molecular Function: hydrolase activity (GO:0016787);; Biological Process: protein metabolic process (GO:0019538);; Cellular Component: intracellular part (GO:0044424);; Biological Process: single-multicellular organism process (GO:0044707);; Biological Process: single-organism cellular process …	K08609|0|oas:101102399|ADAM20; ADAM metallopeptidase domain 20; K08609 disintegrin and metalloproteinase domain-containing protein 20 [EC:3.4.24.-] (A)
ENSOARG00000011416	CG	--	--	Molecular Function: metalloendopeptidase activity (GO:0004222);; Molecular Function: binding (GO:0005488);; Biological Process: proteolysis (GO:0006508);; Molecular Function: zinc ion binding (GO:0008270);; Biological Process: adult locomotory behavior (GO:0008344);; Biological Process: myelination in peripheral nervous system (GO:0022011);; Cellular Component: cell part (GO:0044464);; Biological…	K16068|0|oas:101116564|ADAM22; ADAM metallopeptidase domain 22; K16068 disintegrin and metalloproteinase domain-containing protein 22 [EC:3.4.24.-] (A)
ENSOARG00000018708	CG	--	--	Molecular Function: metalloendopeptidase activity (GO:0004222);; Molecular Function: binding (GO:0005488);; Biological Process: proteolysis (GO:0006508);; Molecular Function: zinc ion binding (GO:0008270);; Molecular Function: hydrolase activity (GO:0016787);; Biological Process: protein metabolic process (GO:0019538);; Biological Process: multicellular organismal process (GO:0032501);; Cellular …	K06837|0|oas:101105313|ADAM23; ADAM metallopeptidase domain 23; K06837 disintegrin and metalloproteinase domain-containing protein 23 [EC:3.4.24.-] (A)
ENSOARG00000010026	CG	--	--	Molecular Function: metalloendopeptidase activity (GO:0004222);; Cellular Component: plasma membrane (GO:0005886);; Biological Process: proteolysis (GO:0006508);; Molecular Function: zinc ion binding (GO:0008270);; Cellular Component: integral component of membrane (GO:0016021);; Cellular Component: intracellular part (GO:0044424);; Biological Process: single-multicellular organism process (GO:00…	K08614|0|oas:101120058|ADAM28; ADAM metallopeptidase domain 28; K08614 disintegrin and metalloproteinase domain-containing protein 28 [EC:3.4.24.-] (A)
ENSOARG00000001888	CG	--	--	Molecular Function: metalloendopeptidase activity (GO:0004222);; Molecular Function: binding (GO:0005488);; Biological Process: proteolysis (GO:0006508);; Molecular Function: peptidase activity (GO:0008233);; Molecular Function: zinc ion binding (GO:0008270);; Cellular Component: membrane (GO:0016020);; Cellular Component: cell part (GO:0044464);; Biological Process: single-multicellular organism…	K16070|0|oas:101115508|ADAM32; ADAM metallopeptidase domain 32; K16070 disintegrin and metalloproteinase domain-containing protein 32 [EC:3.4.24.-] (A)
ENSOARG00000009977	CG	--	--	Molecular Function: metalloendopeptidase activity (GO:0004222);; Cellular Component: plasma membrane (GO:0005886);; Biological Process: proteolysis (GO:0006508);; Molecular Function: zinc ion binding (GO:0008270);; Cellular Component: integral component of membrane (GO:0016021);; Cellular Component: intracellular part (GO:0044424);; Biological Process: single-multicellular organism process (GO:00…	K16071|0|oas:101119797|ADAM7; ADAM metallopeptidase domain 7; K16071 disintegrin and metalloproteinase domain-containing protein 7 [EC:3.4.24.-] (A)
ENSOARG00000014898	CG	[O]	Posttranslational modification, protein turnover, chaperones	Biological Process: ovulation from ovarian follicle (GO:0001542);; Biological Process: kidney development (GO:0001822);; Molecular Function: metalloendopeptidase activity (GO:0004222);; Molecular Function: ion channel activity (GO:0005216);; Cellular Component: extracellular region (GO:0005576);; Cellular Component: basement membrane (GO:0005604);; Biological Process: proteolysis (GO:0006508);; B…	K08617|0|oas:100415773|ADAMTS1; ADAM metallopeptidase with thrombospondin type 1 motif, 1; K08617 a disintegrin and metalloproteinase with thrombospondin motifs 1 [EC:3.4.24.-] (A)
ENSOARG00000011993	CG	--	--	Molecular Function: metalloendopeptidase activity (GO:0004222);; Molecular Function: binding (GO:0005488);; Cellular Component: proteinaceous extracellular matrix (GO:0005578);; Biological Process: proteolysis (GO:0006508);; Biological Process: immune response (GO:0006955);; Biological Process: signal transduction (GO:0007165);; Molecular Function: zinc ion binding (GO:0008270);; Cellular Compone…	K08626|0|chx:102179883|ADAMTS12; ADAM metallopeptidase with thrombospondin type 1 motif, 12; K08626 a disintegrin and metalloproteinase with thrombospondin motifs 12 [EC:3.4.24.-] (A)
ENSOARG00000015132	CG	--	--	Molecular Function: metalloendopeptidase activity (GO:0004222);; Cellular Component: proteinaceous extracellular matrix (GO:0005578);; Biological Process: proteolysis (GO:0006508);; Molecular Function: peptidase activity (GO:0008233);; Molecular Function: zinc ion binding (GO:0008270);; Biological Process: anatomical structure morphogenesis (GO:0009653);; Biological Process: tissue development (G…	K08629|0|oas:101120284|ADAMTS15; ADAM metallopeptidase with thrombospondin type 1 motif, 15; K08629 a disintegrin and metalloproteinase with thrombospondin motifs 15 [EC:3.4.24.-] (A)
ENSOARG00000015446	CG	--	--	Molecular Function: metalloendopeptidase activity (GO:0004222);; Cellular Component: extracellular region (GO:0005576);; Cellular Component: proteinaceous extracellular matrix (GO:0005578);; Cellular Component: nucleus (GO:0005634);; Biological Process: proteolysis (GO:0006508);; Molecular Function: zinc ion binding (GO:0008270);; Molecular Function: hydrolase activity (GO:0016787);; Biological P…	K08630|0|oas:101107994|ADAMTS16; ADAM metallopeptidase with thrombospondin type 1 motif, 16; K08630 a disintegrin and metalloproteinase with thrombospondin motifs 16 [EC:3.4.24.-] (A)
ENSOARG00000009766	CG	--	--	Molecular Function: metalloendopeptidase activity (GO:0004222);; Molecular Function: binding (GO:0005488);; Cellular Component: proteinaceous extracellular matrix (GO:0005578);; Biological Process: proteolysis (GO:0006508);; Biological Process: complement activation (GO:0006956);; Biological Process: multicellular organismal development (GO:0007275);; Molecular Function: zinc ion binding (GO:0008…	K08631|0|oas:101110624|ADAMTS17; ADAM metallopeptidase with thrombospondin type 1 motif, 17; K08631 a disintegrin and metalloproteinase with thrombospondin motifs 17 [EC:3.4.24.-] (A)
ENSOARG00000007475	CG	--	--	Molecular Function: metalloendopeptidase activity (GO:0004222);; Molecular Function: binding (GO:0005488);; Cellular Component: proteinaceous extracellular matrix (GO:0005578);; Biological Process: proteolysis (GO:0006508);; Biological Process: immune response (GO:0006955);; Molecular Function: zinc ion binding (GO:0008270);; Biological Process: protein metabolic process (GO:0019538);; Cellular C…	K08632|0|oas:101118979|ADAMTS18; ADAM metallopeptidase with thrombospondin type 1 motif, 18; K08632 a disintegrin and metalloproteinase with thrombospondin motifs 18 [EC:3.4.24.-] (A)
ENSOARG00000016825	CG	--	--	Molecular Function: metalloendopeptidase activity (GO:0004222);; Molecular Function: binding (GO:0005488);; Cellular Component: proteinaceous extracellular matrix (GO:0005578);; Biological Process: proteolysis (GO:0006508);; Molecular Function: zinc ion binding (GO:0008270);; Biological Process: single-organism cellular process (GO:0044763);; Biological Process: regulation of biological process (…	K08633|0|oas:101102235|ADAMTS19; ADAM metallopeptidase with thrombospondin type 1 motif, 19; K08633 a disintegrin and metalloproteinase with thrombospondin motifs 19 [EC:3.4.24.-] (A)
ENSOARG00000003830	CG	--	--	Molecular Function: metalloendopeptidase activity (GO:0004222);; Cellular Component: proteinaceous extracellular matrix (GO:0005578);; Biological Process: proteolysis (GO:0006508);; Biological Process: immune response (GO:0006955);; Biological Process: spermatogenesis (GO:0007283);; Molecular Function: zinc ion binding (GO:0008270);; Biological Process: anatomical structure morphogenesis (GO:0009…	K08618|0|oas:101120574|ADAMTS2; ADAM metallopeptidase with thrombospondin type 1 motif, 2; K08618 a disintegrin and metalloproteinase with thrombospondin motifs 2 [EC:3.4.24.14] (A)
ENSOARG00000019717	CG	--	--	Molecular Function: metalloendopeptidase activity (GO:0004222);; Cellular Component: proteinaceous extracellular matrix (GO:0005578);; Cellular Component: extracellular space (GO:0005615);; Biological Process: proteolysis (GO:0006508);; Biological Process: immune response (GO:0006955);; Molecular Function: zinc ion binding (GO:0008270);; Biological Process: positive regulation of signal transduct…	K09609|0|oas:101115444|ADAMTS20; ADAM metallopeptidase with thrombospondin type 1 motif, 20; K09609 a disintegrin and metalloproteinase with thrombospondin motifs 20 [EC:3.4.24.-] (A)
ENSOARG00000013204	CG	--	--	Molecular Function: metalloendopeptidase activity (GO:0004222);; Cellular Component: proteinaceous extracellular matrix (GO:0005578);; Biological Process: proteolysis (GO:0006508);; Biological Process: immune response (GO:0006955);; Molecular Function: metallopeptidase activity (GO:0008237);; Molecular Function: zinc ion binding (GO:0008270);; Biological Process: protein processing (GO:0016485);;…	K08619|0|oas:101102903|ADAMTS3; ADAM metallopeptidase with thrombospondin type 1 motif, 3; K08619 a disintegrin and metalloproteinase with thrombospondin motifs 3 [EC:3.4.24.-] (A)
ENSOARG00000014877	CG	--	--	Biological Process: skeletal system development (GO:0001501);; Molecular Function: metalloendopeptidase activity (GO:0004222);; Molecular Function: protein binding (GO:0005515);; Cellular Component: proteinaceous extracellular matrix (GO:0005578);; Cellular Component: nucleus (GO:0005634);; Cellular Component: cytoplasm (GO:0005737);; Biological Process: proteolysis (GO:0006508);; Molecular Funct…	K08620|0|oas:101110635|ADAMTS5; ADAM metallopeptidase with thrombospondin type 1 motif, 5; K08620 a disintegrin and metalloproteinase with thrombospondin motifs 5 [EC:3.4.24.-] (A)
ENSOARG00000006371	CG	--	--	Molecular Function: metalloendopeptidase activity (GO:0004222);; Molecular Function: protein binding (GO:0005515);; Cellular Component: proteinaceous extracellular matrix (GO:0005578);; Biological Process: proteolysis (GO:0006508);; Biological Process: immune response (GO:0006955);; Biological Process: multicellular organismal development (GO:0007275);; Molecular Function: peptidase activity (GO:…	K08621|0|phd:102326090|ADAMTS6; ADAM metallopeptidase with thrombospondin type 1 motif, 6; K08621 a disintegrin and metalloproteinase with thrombospondin motifs 6 [EC:3.4.24.-] (A)
ENSOARG00000000333	CG	--	--	Molecular Function: binding (GO:0005488);; Cellular Component: extracellular region (GO:0005576);; Biological Process: signal transduction (GO:0007165);; Biological Process: protein metabolic process (GO:0019538);; Cellular Component: cell part (GO:0044464);; Biological Process: single-organism developmental process (GO:0044767);; Biological Process: system development (GO:0048731);;	K08622|0|oas:101114142|A disintegrin and metalloproteinase with thrombospondin motifs 7-like; K08622 a disintegrin and metalloproteinase with thrombospondin motifs 7 [EC:3.4.24.-] (A)
ENSOARG00000015032	CG	--	--	Molecular Function: metalloendopeptidase activity (GO:0004222);; Cellular Component: proteinaceous extracellular matrix (GO:0005578);; Biological Process: proteolysis (GO:0006508);; Biological Process: complement activation (GO:0006956);; Biological Process: multicellular organismal development (GO:0007275);; Molecular Function: peptidase activity (GO:0008233);; Molecular Function: zinc ion bindi…	K08623|0|oas:101120031|ADAMTS8; ADAM metallopeptidase with thrombospondin type 1 motif, 8; K08623 a disintegrin and metalloproteinase with thrombospondin motifs 8 [EC:3.4.24.-] (A)
ENSOARG00000010962	CG	--	--	Molecular Function: metalloendopeptidase activity (GO:0004222);; Cellular Component: proteinaceous extracellular matrix (GO:0005578);; Cellular Component: extracellular space (GO:0005615);; Biological Process: proteolysis (GO:0006508);; Molecular Function: peptidase activity (GO:0008233);; Molecular Function: zinc ion binding (GO:0008270);; Biological Process: protein metabolic process (GO:001953…	K08624|0|chx:102179423|ADAMTS9; ADAM metallopeptidase with thrombospondin type 1 motif, 9; K08624 a disintegrin and metalloproteinase with thrombospondin motifs 9 [EC:3.4.24.-] (A)
ENSOARG00000014133	CG	--	--	Molecular Function: binding (GO:0005488);; Cellular Component: proteinaceous extracellular matrix (GO:0005578);; Biological Process: signal transduction (GO:0007165);; Molecular Function: metallopeptidase activity (GO:0008237);; Molecular Function: zinc ion binding (GO:0008270);; Biological Process: anatomical structure morphogenesis (GO:0009653);; Cellular Component: membrane (GO:0016020);; Biol…	--
ENSOARG00000003129	CG	--	--	Molecular Function: catalytic activity (GO:0003824);; Molecular Function: metalloendopeptidase activity (GO:0004222);; Molecular Function: protein binding (GO:0005515);; Cellular Component: proteinaceous extracellular matrix (GO:0005578);; Molecular Function: zinc ion binding (GO:0008270);; Biological Process: gene expression (GO:0010467);; Cellular Component: membrane (GO:0016020);; Cellular Com…	--
ENSOARG00000014330	CG	--	--	Molecular Function: binding (GO:0005488);; Cellular Component: proteinaceous extracellular matrix (GO:0005578);; Biological Process: signal transduction (GO:0007165);; Molecular Function: metallopeptidase activity (GO:0008237);; Molecular Function: zinc ion binding (GO:0008270);; Biological Process: macromolecule metabolic process (GO:0043170);; Biological Process: system development (GO:0048731)…	--
ENSOARG00000020825	CG	--	--	Molecular Function: protease binding (GO:0002020);; Molecular Function: metalloendopeptidase activity (GO:0004222);; Molecular Function: binding (GO:0005488);; Cellular Component: interstitial matrix (GO:0005614);; Biological Process: extracellular matrix organization (GO:0030198);; Biological Process: positive regulation of apoptotic process (GO:0043065);; Biological Process: single-organism pro…	--
ENSOARG00000011933	CG	[U]	Intracellular trafficking, secretion, and vesicular transport	Molecular Function: phosphatidylinositol-3,4,5-trisphosphate binding (GO:0005547);; Cellular Component: cytoplasm (GO:0005737);; Cellular Component: plasma membrane (GO:0005886);; Biological Process: heart development (GO:0007507);; Molecular Function: ARF GTPase activator activity (GO:0008060);; Molecular Function: zinc ion binding (GO:0008270);; Biological Process: cellular process (GO:0009987)…	--
ENSOARG00000002952	CG	--	--	Molecular Function: nucleic acid binding (GO:0003676);; Biological Process: regulation of gene expression (GO:0010468);; Biological Process: RNA metabolic process (GO:0016070);; Cellular Component: intracellular part (GO:0044424);; Biological Process: single-organism cellular process (GO:0044763);;	K12968|0|chx:102172585|ADAR; adenosine deaminase, RNA-specific; K12968 double-stranded RNA-specific adenosine deaminase [EC:3.5.4.37] (A)
ENSOARG00000012452	CG	--	--	Molecular Function: nucleic acid binding (GO:0003676);; Molecular Function: RNA binding (GO:0003723);; Molecular Function: double-stranded RNA adenosine deaminase activity (GO:0003726);; Cellular Component: nucleolus (GO:0005730);; Biological Process: adenosine to inosine editing (GO:0006382);; Biological Process: RNA processing (GO:0006396);; Biological Process: negative regulation of cell proli…	K13194|0|chx:102190269|ADARB1; adenosine deaminase, RNA-specific, B1; K13194 double stranded RNA-specific editase B [EC:3.5.-.-] (A)
ENSOARG00000014235	CG	--	--	Molecular Function: RNA binding (GO:0003723);; Molecular Function: adenosine deaminase activity (GO:0004000);; Molecular Function: binding (GO:0005488);; Cellular Component: nucleus (GO:0005634);; Cellular Component: mitochondrion (GO:0005739);; Biological Process: RNA processing (GO:0006396);; Biological Process: cellular process (GO:0009987);;	K13194|0|bta:524061|ADARB2; adenosine deaminase, RNA-specific, B2 (non-functional); K13194 double stranded RNA-specific editase B [EC:3.5.-.-] (A)
ENSOARG00000001536	CG	[FJ]	--	Biological Process: tRNA processing (GO:0008033);; Molecular Function: zinc ion binding (GO:0008270);; Molecular Function: hydrolase activity (GO:0016787);;	K15441|1.0535e-141|oas:101117852|ADAT2; adenosine deaminase, tRNA-specific 2; K15441 tRNA-specific adenosine deaminase 2 [EC:3.5.4.-] (A)
ENSOARG00000002711	CG	[R]	General function prediction only	Molecular Function: protein kinase activity (GO:0004672);; Molecular Function: ATP binding (GO:0005524);; Cellular Component: mitochondrion (GO:0005739);;	K08869|0|oas:101116318|ADCK1; aarF domain containing kinase 1; K08869 aarF domain-containing kinase (A)
ENSOARG00000013379	CG	[R]	General function prediction only	Cellular Component: extracellular region (GO:0005576);; Cellular Component: mitochondrion (GO:0005739);; Biological Process: organ morphogenesis (GO:0009887);; Molecular Function: transferase activity, transferring phosphorus-containing groups (GO:0016772);; Biological Process: single-organism cellular process (GO:0044763);; Biological Process: regulation of cellular process (GO:0050794);; Biolog…	K08869|0|oas:101106933|ADCK2; aarF domain containing kinase 2; K08869 aarF domain-containing kinase (A)
ENSOARG00000013527	CG	[T]	Signal transduction mechanisms	Molecular Function: adenylate cyclase activity (GO:0004016);; Molecular Function: calmodulin binding (GO:0005516);; Molecular Function: ATP binding (GO:0005524);; Cellular Component: plasma membrane (GO:0005886);; Biological Process: axonogenesis (GO:0007409);; Biological Process: long-term memory (GO:0007616);; Biological Process: purine ribonucleotide biosynthetic process (GO:0009152);; Cellula…	K08041|0|oas:101117327|ADCY1; adenylate cyclase 1 (brain); K08041 adenylate cyclase 1 [EC:4.6.1.1] (A)
ENSOARG00000014702	CG	[T]	Signal transduction mechanisms	Molecular Function: nucleotide binding (GO:0000166);; Molecular Function: adenylate cyclase activity (GO:0004016);; Cellular Component: cytoplasm (GO:0005737);; Cellular Component: plasma membrane (GO:0005886);; Biological Process: cAMP biosynthetic process (GO:0006171);; Molecular Function: adenylate cyclase binding (GO:0008179);; Biological Process: purine ribonucleotide biosynthetic process (G…	K08042|0|oas:101102089|ADCY2; adenylate cyclase 2 (brain); K08042 adenylate cyclase 2 [EC:4.6.1.1] (A)
ENSOARG00000018077	CG	[T]	Signal transduction mechanisms	Molecular Function: nucleotide binding (GO:0000166);; Molecular Function: adenylate cyclase activity (GO:0004016);; Molecular Function: binding (GO:0005488);; Cellular Component: cytoplasm (GO:0005737);; Cellular Component: plasma membrane (GO:0005886);; Cellular Component: cilium (GO:0005929);; Biological Process: cAMP biosynthetic process (GO:0006171);; Biological Process: long-term memory (GO:…	K08043|0|oas:101108203|ADCY3; adenylate cyclase 3; K08043 adenylate cyclase 3 [EC:4.6.1.1] (A)
ENSOARG00000020186	CG	[T]	Signal transduction mechanisms	Molecular Function: nucleotide binding (GO:0000166);; Biological Process: adenosine receptor signaling pathway (GO:0001973);; Molecular Function: adenylate cyclase activity (GO:0004016);; Cellular Component: plasma membrane (GO:0005886);; Biological Process: cAMP biosynthetic process (GO:0006171);; Biological Process: signal transduction (GO:0007165);; Biological Process: adenylate cyclase-activa…	K08045|0|bta:505740|ADCY5; adenylate cyclase 5 (EC:4.6.1.1); K08045 adenylate cyclase 5 [EC:4.6.1.1] (A)
ENSOARG00000019182	CG	[T]	Signal transduction mechanisms	Molecular Function: adenylate cyclase activity (GO:0004016);; Molecular Function: protein binding (GO:0005515);; Molecular Function: ATP binding (GO:0005524);; Cellular Component: plasma membrane (GO:0005886);; Cellular Component: cilium (GO:0005929);; Biological Process: cAMP biosynthetic process (GO:0006171);; Biological Process: dopamine receptor signaling pathway (GO:0007212);; Biological Pro…	K08046|0|oas:101105735|ADCY6; adenylate cyclase 6; K08046 adenylate cyclase 6 [EC:4.6.1.1] (A)
ENSOARG00000017199	CG	[T]	Signal transduction mechanisms	Molecular Function: adenylate cyclase activity (GO:0004016);; Molecular Function: ATP binding (GO:0005524);; Cellular Component: plasma membrane (GO:0005886);; Cellular Component: integral component of membrane (GO:0016021);; Biological Process: positive regulation of cAMP biosynthetic process (GO:0030819);; Biological Process: intracellular signal transduction (GO:0035556);; Cellular Component: …	K08047|0|oas:101112667|ADCY7; adenylate cyclase 7; K08047 adenylate cyclase 7 [EC:4.6.1.1] (A)
ENSOARG00000007455	CG	[T]	Signal transduction mechanisms	Molecular Function: nucleotide binding (GO:0000166);; Molecular Function: adenylate cyclase activity (GO:0004016);; Biological Process: cAMP biosynthetic process (GO:0006171);; Biological Process: long-term memory (GO:0007616);; Biological Process: purine ribonucleotide biosynthetic process (GO:0009152);; Cellular Component: membrane (GO:0016020);; Cellular Component: integral component of membra…	K08048|0|oas:101121944|ADCY8; adenylate cyclase 8 (brain); K08048 adenylate cyclase 8 [EC:4.6.1.1] (A)
ENSOARG00000002932	CG	[T]	Signal transduction mechanisms	Molecular Function: nucleotide binding (GO:0000166);; Biological Process: system process (GO:0003008);; Cellular Component: plasma membrane (GO:0005886);; Biological Process: cAMP biosynthetic process (GO:0006171);; Biological Process: purine ribonucleotide biosynthetic process (GO:0009152);; Molecular Function: lyase activity (GO:0016829);; Molecular Function: phosphorus-oxygen lyase activity (G…	K08049|0|oas:101122401|ADCY9; adenylate cyclase 9; K08049 adenylate cyclase 9 [EC:4.6.1.1] (A)
ENSOARG00000007533	CG	--	--	Molecular Function: vasoactive intestinal polypeptide receptor activity (GO:0004999);; Molecular Function: binding (GO:0005488);; Cellular Component: plasma membrane (GO:0005886);; Biological Process: G-protein coupled receptor signaling pathway (GO:0007186);; Cellular Component: integral component of membrane (GO:0016021);; Biological Process: regulation of metabolic process (GO:0019222);; Cellu…	K04587|0|rno:24167|Adcyap1r1, PAC1-R, PACAP-R1, PACAP-R1A, PACAPR1, PACAPR1A; adenylate cyclase activating polypeptide 1 receptor 1; K04587 pituitary adenylate cyclase-activating polypeptide type I receptor (A)
ENSOARG00000014772	CG	[G]	Carbohydrate transport and metabolism	Molecular Function: actin binding (GO:0003779);; Molecular Function: calmodulin binding (GO:0005516);; Cellular Component: cytoplasm (GO:0005737);; Cellular Component: cytoskeleton (GO:0005856);; Cellular Component: plasma membrane (GO:0005886);; Biological Process: protein complex assembly (GO:0006461);; Biological Process: single-organism process (GO:0044699);;	K18622|0|ptg:102953435|ADD1; adducin 1 (alpha); K18622 adducin (A)
ENSOARG00000011187	CG	[G]	Carbohydrate transport and metabolism	Molecular Function: structural molecule activity (GO:0005198);; Molecular Function: calmodulin binding (GO:0005516);; Cellular Component: plasma membrane (GO:0005886);; Cellular Component: F-actin capping protein complex (GO:0008290);; Cellular Component: membrane (GO:0016020);; Cellular Component: cytoplasmic membrane-bounded vesicle (GO:0016023);; Biological Process: hemopoiesis (GO:0030097);; …	K18622|0|oas:101106757|ADD2; adducin 2 (beta); K18622 adducin (A)
ENSOARG00000009304	CG	[G]	Carbohydrate transport and metabolism	Cellular Component: condensed nuclear chromosome (GO:0000794);; Molecular Function: actin binding (GO:0003779);; Molecular Function: structural molecule activity (GO:0005198);; Cellular Component: cytoskeleton (GO:0005856);; Cellular Component: cell-cell junction (GO:0005911);; Cellular Component: cell cortex (GO:0005938);; Biological Process: protein complex assembly (GO:0006461);; Biological Pr…	K18622|0|oas:101117808|ADD3; adducin 3 (gamma); K18622 adducin (A)
ENSOARG00000002272	CG	--	--	--	--
ENSOARG00000017864	CG	--	--	Biological Process: skeletal system development (GO:0001501);; Molecular Function: G-protein coupled receptor activity (GO:0004930);; Molecular Function: binding (GO:0005488);; Cellular Component: cytoplasm (GO:0005737);; Cellular Component: plasma membrane (GO:0005886);; Biological Process: organ morphogenesis (GO:0009887);; Cellular Component: integral component of membrane (GO:0016021);; Cellu…	K08460|1.96059e-179|bta:518385|GPR123; G protein-coupled receptor 123; K08460 G protein-coupled receptor 123 (A)
ENSOARG00000002124	CG	--	--	Biological Process: immune system process (GO:0002376);; Molecular Function: transmembrane signaling receptor activity (GO:0004888);; Molecular Function: protein binding (GO:0005515);; Cellular Component: plasma membrane (GO:0005886);; Biological Process: signal transduction (GO:0007165);; Biological Process: G-protein coupled receptor signaling pathway (GO:0007186);; Cellular Component: membrane…	K04596|0|bta:524070|BAI1; brain-specific angiogenesis inhibitor 1; K04596 brain-specific angiogenesis inhibitor 1 (A)
ENSOARG00000000915	CG	--	--	Molecular Function: G-protein coupled receptor activity (GO:0004930);; Molecular Function: binding (GO:0005488);; Cellular Component: plasma membrane (GO:0005886);; Biological Process: response to stress (GO:0006950);; Biological Process: immune response (GO:0006955);; Biological Process: neuropeptide signaling pathway (GO:0007218);; Cellular Component: integral component of membrane (GO:0016021)…	K04597|0|oas:101106749|BAI2; brain-specific angiogenesis inhibitor 2; K04597 brain-specific angiogenesis inhibitor 2 (A)
ENSOARG00000012103	CG	--	--	Molecular Function: transmembrane signaling receptor activity (GO:0004888);; Molecular Function: G-protein coupled receptor activity (GO:0004930);; Cellular Component: plasma membrane (GO:0005886);; Biological Process: cell surface receptor signaling pathway (GO:0007166);; Biological Process: neuropeptide signaling pathway (GO:0007218);; Cellular Component: integral component of membrane (GO:0016…	K04598|0|oas:101109454|BAI3; brain-specific angiogenesis inhibitor 3; K04598 brain-specific angiogenesis inhibitor 3 (A)
ENSOARG00000014926	CG	--	--	Molecular Function: G-protein coupled receptor activity (GO:0004930);; Molecular Function: protein binding (GO:0005515);; Cellular Component: plasma membrane (GO:0005886);; Biological Process: cAMP biosynthetic process (GO:0006171);; Biological Process: cell adhesion (GO:0007155);; Biological Process: neuropeptide signaling pathway (GO:0007218);; Biological Process: nervous system development (GO…	K08465|0|oas:101113363|GPR133; G protein-coupled receptor 133; K08465 G protein-coupled receptor 133 (A)
ENSOARG00000013510	CG	[J]	Translation, ribosomal structure and biogenesis	Molecular Function: G-protein coupled receptor activity (GO:0004930);; Molecular Function: binding (GO:0005488);; Cellular Component: plasma membrane (GO:0005886);; Biological Process: signal transduction (GO:0007165);; Biological Process: cell surface receptor signaling pathway (GO:0007166);; Biological Process: nervous system development (GO:0007399);; Cellular Component: membrane (GO:0016020);…	K08466|0|phd:102335647|GPR144; G protein-coupled receptor 144; K08466 G protein-coupled receptor 144 (A)
ENSOARG00000004807	CG	--	--	Molecular Function: signal transducer activity (GO:0004871);; Molecular Function: protein binding (GO:0005515);; Cellular Component: cytoplasm (GO:0005737);; Cellular Component: plasma membrane (GO:0005886);; Biological Process: signal transduction (GO:0007165);; Biological Process: nervous system development (GO:0007399);; Biological Process: cell migration (GO:0016477);; Cellular Component: cel…	K04591|0|ecb:100066036|EMR1; egf-like module containing, mucin-like, hormone receptor-like 1; K04591 egf-like module containing, mucin-like, hormone receptor-like 1 (A)
ENSOARG00000005126	CG	--	--	Molecular Function: G-protein coupled receptor activity (GO:0004930);; Molecular Function: protein binding (GO:0005515);; Biological Process: cAMP biosynthetic process (GO:0006171);; Biological Process: cell adhesion (GO:0007155);; Biological Process: cell surface receptor signaling pathway (GO:0007166);; Biological Process: nervous system development (GO:0007399);; Biological Process: cell migra…	K08444|0|chx:102186577|EMR3; egf-like module containing, mucin-like, hormone receptor-like 3; K08444 egf-like module containing, mucin-like, hormone receptor-like 3 (A)
ENSOARG00000005944	CG	--	--	Molecular Function: G-protein coupled receptor activity (GO:0004930);; Molecular Function: calcium ion binding (GO:0005509);; Molecular Function: protein binding (GO:0005515);; Molecular Function: glycosaminoglycan binding (GO:0005539);; Cellular Component: extracellular region (GO:0005576);; Cellular Component: plasma membrane (GO:0005886);; Biological Process: cell adhesion (GO:0007155);; Biolo…	K08446|0|phd:102317934|CD97; CD97 molecule; K08446 CD97 antigen (A)
ENSOARG00000011545	CG	--	--	Molecular Function: signal transducer activity (GO:0004871);; Molecular Function: G-protein coupled receptor activity (GO:0004930);; Molecular Function: binding (GO:0005488);; Cellular Component: nucleus (GO:0005634);; Cellular Component: plasma membrane (GO:0005886);; Biological Process: signal transduction (GO:0007165);; Biological Process: neuropeptide signaling pathway (GO:0007218);; Biologic…	K08453|0|oas:101121464|GPR110; G protein-coupled receptor 110; K08453 G protein-coupled receptor 110 (A)
ENSOARG00000011748	CG	--	--	Molecular Function: G-protein coupled receptor activity (GO:0004930);; Molecular Function: binding (GO:0005488);; Cellular Component: plasma membrane (GO:0005886);; Biological Process: G-protein coupled receptor signaling pathway (GO:0007186);; Biological Process: neuropeptide signaling pathway (GO:0007218);; Biological Process: nervous system development (GO:0007399);; Cellular Component: membra…	K08454|0|oas:101121719|GPR111; G protein-coupled receptor 111; K08454 G protein-coupled receptor 111 (A)
ENSOARG00000018725	CG	--	--	Molecular Function: G-protein coupled receptor activity (GO:0004930);; Molecular Function: protein binding (GO:0005515);; Cellular Component: plasma membrane (GO:0005886);; Biological Process: G-protein coupled receptor signaling pathway (GO:0007186);; Biological Process: neuropeptide signaling pathway (GO:0007218);; Biological Process: metabolic process (GO:0008152);; Cellular Component: integra…	K08456|0|chx:102181966|GPR113; G protein-coupled receptor 113; K08456 G protein-coupled receptor 113 (A)
ENSOARG00000011753	CG	--	--	Molecular Function: G-protein coupled receptor activity (GO:0004930);; Molecular Function: binding (GO:0005488);; Cellular Component: plasma membrane (GO:0005886);; Biological Process: G-protein coupled receptor signaling pathway (GO:0007186);; Biological Process: neuropeptide signaling pathway (GO:0007218);; Cellular Component: membrane (GO:0016020);; Cellular Component: integral component of me…	K08457|0|oas:101121979|GPR115; G protein-coupled receptor 115; K08457 G protein-coupled receptor 115 (A)
ENSOARG00000011380	CG	--	--	Molecular Function: transmembrane signaling receptor activity (GO:0004888);; Molecular Function: G-protein coupled receptor activity (GO:0004930);; Molecular Function: binding (GO:0005488);; Cellular Component: plasma membrane (GO:0005886);; Biological Process: energy reserve metabolic process (GO:0006112);; Biological Process: G-protein coupled receptor signaling pathway (GO:0007186);; Biologica…	K08458|0|oas:101121209|GPR116; G protein-coupled receptor 116; K08458 G protein-coupled receptor 116 (A)
ENSOARG00000000517	CG	--	--	Biological Process: angiogenesis (GO:0001525);; Molecular Function: G-protein coupled receptor activity (GO:0004930);; Molecular Function: collagen binding (GO:0005518);; Cellular Component: extracellular region (GO:0005576);; Cellular Component: plasma membrane (GO:0005886);; Biological Process: neuropeptide signaling pathway (GO:0007218);; Biological Process: negative regulation of cell prolife…	K08450|0|chx:102171366|GPR56; G protein-coupled receptor 56; K08450 G protein-coupled receptor 56 (A)
ENSOARG00000014408	CG	--	--	Molecular Function: G-protein coupled receptor activity (GO:0004930);; Molecular Function: protein binding (GO:0005515);; Cellular Component: cytoplasm (GO:0005737);; Cellular Component: plasma membrane (GO:0005886);; Biological Process: G-protein coupled receptor signaling pathway (GO:0007186);; Biological Process: neuropeptide signaling pathway (GO:0007218);; Biological Process: nervous system …	K08451|0|chx:102170501|GPR64; G protein-coupled receptor 64; K08451 G protein-coupled receptor 64 (A)
ENSOARG00000000616	CG	--	--	Molecular Function: signal transducer activity (GO:0004871);; Molecular Function: G-protein coupled receptor activity (GO:0004930);; Molecular Function: binding (GO:0005488);; Cellular Component: plasma membrane (GO:0005886);; Biological Process: neuropeptide signaling pathway (GO:0007218);; Biological Process: nervous system development (GO:0007399);; Cellular Component: membrane (GO:0016020);; …	K08452|0|oas:101121194|GPR97; G protein-coupled receptor 97; K08452 G protein-coupled receptor 97 (A)
ENSOARG00000000473	CG	--	--	Molecular Function: transmembrane signaling receptor activity (GO:0004888);; Molecular Function: G-protein coupled receptor activity (GO:0004930);; Molecular Function: binding (GO:0005488);; Cellular Component: plasma membrane (GO:0005886);; Biological Process: G-protein coupled receptor signaling pathway (GO:0007186);; Biological Process: neuropeptide signaling pathway (GO:0007218);; Biological …	K08459|0|oas:101102583|GPR114; G protein-coupled receptor 114; K08459 G protein-coupled receptor 114 (A)
ENSOARG00000001397	CG	--	--	Molecular Function: transmembrane signaling receptor activity (GO:0004888);; Molecular Function: protein binding (GO:0005515);; Biological Process: transport (GO:0006810);; Biological Process: nervous system development (GO:0007399);; Cellular Component: cytoplasmic membrane-bounded vesicle (GO:0016023);; Biological Process: cell migration (GO:0016477);; Cellular Component: organelle membrane (GO…	K08463|0|chx:102177631|GPR126; G protein-coupled receptor 126; K08463 G protein-coupled receptor 126 (A)
ENSOARG00000006228	CG	--	--	Molecular Function: G-protein coupled receptor activity (GO:0004930);; Cellular Component: plasma membrane (GO:0005886);; Biological Process: heterophilic cell-cell adhesion via plasma membrane cell adhesion molecules (GO:0007157);; Biological Process: neuropeptide signaling pathway (GO:0007218);; Cellular Component: integral component of membrane (GO:0016021);; Biological Process: cell migration…	K04592|0|bta:788252|LPHN1; latrophilin 1; K04592 latrophilin 1 (A)
ENSOARG00000013620	CG	--	--	Molecular Function: G-protein coupled receptor activity (GO:0004930);; Cellular Component: plasma membrane (GO:0005886);; Biological Process: heterophilic cell-cell adhesion via plasma membrane cell adhesion molecules (GO:0007157);; Biological Process: G-protein coupled receptor signaling pathway (GO:0007186);; Biological Process: neuropeptide signaling pathway (GO:0007218);; Cellular Component: …	K04593|0|phd:102327871|LPHN2; latrophilin 2; K04593 latrophilin 2 (A)
ENSOARG00000005854	CG	--	--	Molecular Function: transmembrane signaling receptor activity (GO:0004888);; Molecular Function: G-protein coupled receptor activity (GO:0004930);; Molecular Function: protein binding (GO:0005515);; Cellular Component: plasma membrane (GO:0005886);; Biological Process: cell adhesion (GO:0007155);; Biological Process: cell surface receptor signaling pathway (GO:0007166);; Biological Process: neuro…	K04594|0|ptg:102960959|latrophilin-3-like; K04594 latrophilin 3 (A)
ENSOARG00000013529	CG	--	--	Molecular Function: G-protein coupled receptor activity (GO:0004930);; Molecular Function: calcium ion binding (GO:0005509);; Molecular Function: protein binding (GO:0005515);; Cellular Component: plasma membrane (GO:0005886);; Biological Process: cell adhesion (GO:0007155);; Biological Process: cell surface receptor signaling pathway (GO:0007166);; Biological Process: neuropeptide signaling path…	K04595|0|oas:101103604|ELTD1; EGF, latrophilin and seven transmembrane domain containing 1; K04595 latrophilin and seven transmembrane domain containing 1 (A)
ENSOARG00000016502	CG	--	--	Cellular Component: stereocilia ankle link complex (GO:0002142);; Molecular Function: G-protein coupled receptor activity (GO:0004930);; Molecular Function: calcium ion binding (GO:0005509);; Molecular Function: protein binding (GO:0005515);; Cellular Component: cytoplasm (GO:0005737);; Cellular Component: plasma membrane (GO:0005886);; Biological Process: signal transduction (GO:0007165);; Biolo…	K18263|0|oas:101120749|GPR98; G protein-coupled receptor 98; K18263 G-protein coupled receptor 98 (A)
ENSOARG00000005369	CG	--	--	Molecular Function: iron ion binding (GO:0005506);; Cellular Component: nucleus (GO:0005634);; Cellular Component: Golgi apparatus (GO:0005794);; Cellular Component: plasma membrane (GO:0005886);; Molecular Function: acireductone dioxygenase [iron(II)-requiring] activity (GO:0010309);; Biological Process: L-methionine biosynthetic process from methylthioadenosine (GO:0019509);; Biological Process…	K08967|1.61159e-98|oas:101113992|ADI1; acireductone dioxygenase 1; K08967 1,2-dihydroxy-3-keto-5-methylthiopentene dioxygenase [EC:1.13.11.53 1.13.11.54] (A)
ENSOARG00000019100	CG	--	--	Cellular Component: nucleus (GO:0005634);; Cellular Component: cytoplasm (GO:0005737);; Biological Process: spermatogenesis (GO:0007283);; Cellular Component: integral component of membrane (GO:0016021);; Biological Process: positive regulation of fat cell differentiation (GO:0045600);; Biological Process: white fat cell differentiation (GO:0050872);; Biological Process: brown fat cell differenti…	--
ENSOARG00000020509	CG	--	--	Molecular Function: hormone activity (GO:0005179);; Cellular Component: collagen trimer (GO:0005581);; Cellular Component: extracellular space (GO:0005615);; Cellular Component: endoplasmic reticulum (GO:0005783);; Biological Process: fatty acid beta-oxidation (GO:0006635);; Biological Process: response to glucose (GO:0009749);; Cellular Component: cell surface (GO:0009986);; Biological Process: …	K07296|3.04451e-155|oas:101111848|ADIPOQ; adiponectin, C1Q and collagen domain containing; K07296 adiponectin (A)
ENSOARG00000012807	CG	[R]	General function prediction only	Molecular Function: receptor activity (GO:0004872);; Cellular Component: integral component of membrane (GO:0016021);; Molecular Function: identical protein binding (GO:0042802);; Molecular Function: protein heterodimerization activity (GO:0046982);;	K07297|0|oas:101116044|ADIPOR2; adiponectin receptor 2; K07297 adiponectin receptor (A)
ENSOARG00000008618	CG	[G]	Carbohydrate transport and metabolism	Molecular Function: adenosine kinase activity (GO:0004001);; Cellular Component: nucleus (GO:0005634);; Cellular Component: cytosol (GO:0005829);; Biological Process: purine ribonucleoside salvage (GO:0006166);; Biological Process: AMP biosynthetic process (GO:0006167);; Biological Process: dATP biosynthetic process (GO:0006175);; Molecular Function: phosphotransferase activity, alcohol group as …	K00856|0|oas:101122324|ADK; adenosine kinase; K00856 adenosine kinase [EC:2.7.1.20] (A)
ENSOARG00000011444	CG	--	--	Biological Process: neural tube closure (GO:0001843);; Biological Process: G-protein coupled receptor internalization (GO:0002031);; Molecular Function: hormone activity (GO:0005179);; Cellular Component: extracellular region (GO:0005576);; Cellular Component: cytoplasm (GO:0005737);; Biological Process: heart development (GO:0007507);; Biological Process: positive regulation of cell proliferatio…	K12333|6.01444e-123|phd:102344455|ADM; adrenomedullin; K12333 adrenomedullin (A)
ENSOARG00000013868	CG	--	--	Molecular Function: chromatin binding (GO:0003682);; Molecular Function: sequence-specific DNA binding transcription factor activity (GO:0003700);; Cellular Component: extracellular space (GO:0005615);; Cellular Component: nucleus (GO:0005634);; Biological Process: regulation of transcription, DNA-templated (GO:0006355);; Biological Process: negative regulation of neuron apoptotic process (GO:004…	--
ENSOARG00000001225	CG	--	--	Molecular Function: G-protein coupled adenosine receptor activity (GO:0001609);; Biological Process: positive regulation of cytokine production (GO:0001819);; Biological Process: adenosine receptor signaling pathway (GO:0001973);; Biological Process: positive regulation of immune system process (GO:0002684);; Biological Process: negative regulation of leukocyte migration (GO:0002686);; Biological…	K04265|6.97747e-178|oas:101109816|ADORA1; adenosine A1 receptor; K04265 adenosine A1 receptor (A)
ENSOARG00000019630	CG	--	--	Molecular Function: G-protein coupled adenosine receptor activity (GO:0001609);; Biological Process: adenosine receptor signaling pathway (GO:0001973);; Biological Process: histamine secretion by mast cell (GO:0002553);; Biological Process: positive regulation of leukocyte migration (GO:0002687);; Biological Process: regulation of systemic arterial blood pressure (GO:0003073);; Molecular Function…	K04268|0|oas:443330|ADORA3; adenosine A3 receptor; K04268 adenosine A3 receptor (A)
ENSOARG00000018976	CG	[G]	Carbohydrate transport and metabolism	Cellular Component: extracellular region (GO:0005576);; Biological Process: glycolytic process (GO:0006096);; Molecular Function: ADP-specific glucokinase activity (GO:0043843);; Molecular Function: metal ion binding (GO:0046872);;	K08074|0|oas:101116836|ADPGK; ADP-dependent glucokinase; K08074 ADP-dependent glucokinase [EC:2.7.1.147] (A)
ENSOARG00000019768	CG	[O]	Posttranslational modification, protein turnover, chaperones	Molecular Function: magnesium ion binding (GO:0000287);; Molecular Function: ADP-ribosylarginine hydrolase activity (GO:0003875);; Biological Process: protein de-ADP-ribosylation (GO:0051725);;	K01245|0|oas:101106222|ADPRH; ADP-ribosylarginine hydrolase; K01245 ADP-ribosylarginine hydrolase [EC:3.2.2.19] (A)
ENSOARG00000014730	CG	[R]	General function prediction only	Molecular Function: metal ion binding (GO:0046872);; Molecular Function: ADP-ribose diphosphatase activity (GO:0047631);; Molecular Function: CDP-glycerol diphosphatase activity (GO:0047734);;	K01517|0|oas:101113772|ADPRM; ADP-ribose/CDP-alcohol diphosphatase, manganese-dependent; K01517 manganese-dependent ADP-ribose/CDP-alcohol diphosphatase [EC:3.6.1.13 3.6.1.16 3.6.1.53] (A)
ENSOARG00000009752	CG	--	--	Biological Process: negative regulation of heart rate involved in baroreceptor response to increased systemic arterial blood pressure (GO:0001985);; Biological Process: norepinephrine-epinephrine vasoconstriction involved in regulation of systemic arterial blood pressure (GO:0001994);; Biological Process: positive regulation of heart rate by epinephrine-norepinephrine (GO:0001996);; Biological Pr…	K04135|0|phd:102324768|ADRA1A; adrenoceptor alpha 1A; K04135 adrenergic receptor alpha-1A (A)
ENSOARG00000000251	CG	--	--	Biological Process: negative regulation of the force of heart contraction involved in baroreceptor response to increased systemic arterial blood pressure (GO:0001986);; Biological Process: norepinephrine-epinephrine vasoconstriction involved in regulation of systemic arterial blood pressure (GO:0001994);; Biological Process: regulation of heart rate (GO:0002027);; Molecular Function: alpha1-adren…	K04137|0|oas:100170316|ADRA1D; adrenoceptor alpha 1D; K04137 adrenergic receptor alpha-1D (A)
ENSOARG00000010704	CG	--	--	Biological Process: positive regulation of cytokine production (GO:0001819);; Molecular Function: alpha2-adrenergic receptor activity (GO:0004938);; Cellular Component: cytoplasm (GO:0005737);; Cellular Component: integral component of plasma membrane (GO:0005887);; Biological Process: regulation of smooth muscle contraction (GO:0006940);; Biological Process: negative regulation of adenylate cycl…	K04138|0|oas:101117291|ADRA2A; adrenoceptor alpha 2A; K04138 adrenergic receptor alpha-2A (A)
ENSOARG00000013772	CG	--	--	Biological Process: positive regulation of heart rate by epinephrine-norepinephrine (GO:0001996);; Biological Process: positive regulation of the force of heart contraction by epinephrine-norepinephrine (GO:0001997);; Biological Process: diet induced thermogenesis (GO:0002024);; Biological Process: vasodilation by norepinephrine-epinephrine involved in regulation of systemic arterial blood pressu…	K04141|0|oas:101118321|ADRB1; adrenoceptor beta 1; K04141 adrenergic receptor beta-1 (A)
ENSOARG00000014352	CG	--	--	Biological Process: diet induced thermogenesis (GO:0002024);; Biological Process: vasodilation by norepinephrine-epinephrine involved in regulation of systemic arterial blood pressure (GO:0002025);; Biological Process: regulation of sodium ion transport (GO:0002028);; Biological Process: desensitization of G-protein coupled receptor protein signaling pathway by arrestin (GO:0002032);; Molecular F…	K04142|0|oas:100170320|ADRB2; adrenoceptor beta 2, surface; K04142 adrenergic receptor beta-2 (A)
ENSOARG00000001094	CG	--	--	Biological Process: diet induced thermogenesis (GO:0002024);; Biological Process: vasodilation by norepinephrine-epinephrine involved in regulation of systemic arterial blood pressure (GO:0002025);; Cellular Component: plasma membrane (GO:0005886);; Biological Process: transport (GO:0006810);; Biological Process: adenylate cyclase-activating G-protein coupled receptor signaling pathway (GO:000718…	K04143|0|oas:100294559|ADRB3, B3AR; adrenoceptor beta 3; K04143 adrenergic receptor beta-3 (A)
ENSOARG00000014094	CG	--	--	Cellular Component: proteasome complex (GO:0000502);; Biological Process: kidney development (GO:0001822);; Biological Process: morphogenesis of an epithelium (GO:0002009);; Molecular Function: protease binding (GO:0002020);; Biological Process: chondrocyte differentiation (GO:0002062);; Molecular Function: DNA binding (GO:0003677);; Molecular Function: amidase activity (GO:0004040);; Molecular F…	--
ENSOARG00000017303	CG	[F]	Nucleotide transport and metabolism	Molecular Function: N6-(1,2-dicarboxyethyl)AMP AMP-lyase (fumarate-forming) activity (GO:0004018);; Biological Process: 'de novo' IMP biosynthetic process (GO:0006189);; Biological Process: 'de novo' AMP biosynthetic process (GO:0044208);; Molecular Function: (S)-2-(5-amino-1-(5-phospho-D-ribosyl)imidazole-4-carboxamido)succinate AMP-lyase (fumarate-forming) activity (GO:0070626);;	K01756|0|oas:101108120|ADSL; adenylosuccinate lyase; K01756 adenylosuccinate lyase [EC:4.3.2.2] (A)
ENSOARG00000014611	CG	--	--	Cellular Component: integral component of membrane (GO:0016021);;	--
ENSOARG00000011947	CG	--	--	Molecular Function: phospholipid binding (GO:0005543);; Cellular Component: cytoplasm (GO:0005737);; Cellular Component: focal adhesion (GO:0005925);; Cellular Component: actin cytoskeleton (GO:0015629);; Cellular Component: intracellular part (GO:0044424);; Biological Process: regulation of biological process (GO:0050789);;	K18616|0|phd:102322733|AFAP1; actin filament associated protein 1; K18616 actin filament associated protein 1 (A)
ENSOARG00000005121	CG	--	--	Cellular Component: podosome (GO:0002102);; Molecular Function: phospholipid binding (GO:0005543);; Cellular Component: cytoplasm (GO:0005737);; Cellular Component: cell junction (GO:0030054);; Biological Process: regulation of biological process (GO:0050789);; Cellular Component: invadopodium (GO:0071437);;	--
ENSOARG00000014762	CG	[J]	Translation, ribosomal structure and biogenesis	Molecular Function: phospholipid binding (GO:0005543);; Cellular Component: extracellular region (GO:0005576);; Cellular Component: nucleus (GO:0005634);; Cellular Component: cytoplasm (GO:0005737);; Cellular Component: plasma membrane (GO:0005886);; Biological Process: inflammatory response (GO:0006954);; Biological Process: regulation of mitotic cell cycle (GO:0007346);; Biological Process: ana…	--
ENSOARG00000004988	CG	--	--	Molecular Function: ion channel activity (GO:0005216);; Molecular Function: protein binding (GO:0005515);; Cellular Component: nucleus (GO:0005634);; Cellular Component: cytoplasm (GO:0005737);; Cellular Component: plasma membrane (GO:0005886);; Cellular Component: cell-cell adherens junction (GO:0005913);; Biological Process: signal transduction (GO:0007165);; Cellular Component: membrane (GO:00…	K05702|0|oas:101115800|MLLT4; myeloid/lymphoid or mixed-lineage leukemia (trithorax homolog, Drosophila); translocated to, 4; K05702 afadin (A)
ENSOARG00000004522	CG	--	--	Molecular Function: protein binding (GO:0005515);; Cellular Component: nucleus (GO:0005634);; Biological Process: gene expression (GO:0010467);; Cellular Component: membrane (GO:0016020);; Biological Process: RNA metabolic process (GO:0016070);; Biological Process: regulation of localization (GO:0032879);; Cellular Component: macromolecular complex (GO:0032991);; Cellular Component: cell projecti…	K15184|0|pale:102883711|AFF1; AF4/FMR2 family, member 1; K15184 AF4/FMR2 family member 1 (A)
ENSOARG00000009528	CG	--	--	Molecular Function: G-quadruplex RNA binding (GO:0002151);; Biological Process: mRNA processing (GO:0006397);; Biological Process: learning or memory (GO:0007611);; Cellular Component: nuclear speck (GO:0016607);; Biological Process: regulation of RNA splicing (GO:0043484);;	K15194|0|oas:101116804|AFF2; AF4/FMR2 family, member 2; K15194 AF4/FMR2 family member 2 (A)
ENSOARG00000013406	CG	--	--	Molecular Function: nucleic acid binding (GO:0003676);; Molecular Function: receptor binding (GO:0005102);; Cellular Component: nucleolus (GO:0005730);; Cellular Component: cytoplasm (GO:0005737);; Cellular Component: mitochondrion (GO:0005739);; Biological Process: transcription, DNA-templated (GO:0006351);; Biological Process: signal transduction (GO:0007165);; Biological Process: spermatid dev…	K15185|0|oas:101121933|AFF4; AF4/FMR2 family, member 4; K15185 AF4/FMR2 family member 4 (A)
ENSOARG00000020010	CG	--	--	Cellular Component: nucleus (GO:0005634);; Cellular Component: cytosol (GO:0005829);; Cellular Component: AP-1 adaptor complex (GO:0030121);; Molecular Function: clathrin binding (GO:0030276);;	--
ENSOARG00000006863	CG	[E]	Amino acid transport and metabolism	Molecular Function: N4-(beta-N-acetylglucosaminyl)-L-asparaginase activity (GO:0003948);; Cellular Component: lysosome (GO:0005764);; Cellular Component: endoplasmic reticulum (GO:0005783);; Biological Process: proteolysis (GO:0006508);; Biological Process: protein deglycosylation (GO:0006517);; Molecular Function: peptidase activity (GO:0008233);; Biological Process: protein maturation (GO:00516…	K01444|0|oas:101106396|AGA; aspartylglucosaminidase; K01444 N4-(beta-N-acetylglucosaminyl)-L-asparaginase [EC:3.5.1.26] (A)
ENSOARG00000019132	CG	--	--	Molecular Function: GTPase activity (GO:0003924);; Molecular Function: GTP binding (GO:0005525);; Molecular Function: phospholipid binding (GO:0005543);; Cellular Component: intracellular (GO:0005622);; Biological Process: nucleobase-containing compound metabolic process (GO:0006139);; Biological Process: transport (GO:0006810);; Biological Process: organelle organization (GO:0006996);; Biologica…	K12491|0|oas:101111683|AGAP1; ArfGAP with GTPase domain, ankyrin repeat and PH domain 1; K12491 Arf-GAP with GTPase, ANK repeat and PH domain-containing protein 1/3 (A)
ENSOARG00000008035	CG	[E]	Amino acid transport and metabolism	Molecular Function: metallocarboxypeptidase activity (GO:0004181);; Cellular Component: cytosol (GO:0005829);; Biological Process: proteolysis (GO:0006508);; Molecular Function: zinc ion binding (GO:0008270);;	--
ENSOARG00000016812	CG	--	--	Molecular Function: ARF GTPase activator activity (GO:0008060);; Molecular Function: zinc ion binding (GO:0008270);; Biological Process: regulation of ARF GTPase activity (GO:0032312);;	--
ENSOARG00000016987	CG	--	--	Biological Process: positive regulation of endothelial cell proliferation (GO:0001938);; Molecular Function: nucleic acid binding (GO:0003676);; Cellular Component: extracellular region (GO:0005576);; Biological Process: cell adhesion (GO:0007155);; Biological Process: positive regulation of angiogenesis (GO:0045766);; Cellular Component: perinuclear region of cytoplasm (GO:0048471);;	--
ENSOARG00000013726	CG	[IR]	--	Molecular Function: ceramide kinase activity (GO:0001729);; Molecular Function: diacylglycerol kinase activity (GO:0004143);; Molecular Function: ATP binding (GO:0005524);; Cellular Component: mitochondrion (GO:0005739);; Biological Process: protein kinase C-activating G-protein coupled receptor signaling pathway (GO:0007205);; Cellular Component: membrane (GO:0016020);; Cellular Component: mitoc…	K09881|0|oas:101108220|AGK; acylglycerol kinase; K09881 acylglycerol kinase [EC:2.7.1.94] (A)
ENSOARG00000008198	CG	[I]	Lipid transport and metabolism	Molecular Function: iron ion binding (GO:0005506);; Cellular Component: endoplasmic reticulum (GO:0005783);; Biological Process: fatty acid biosynthetic process (GO:0006633);; Biological Process: membrane lipid metabolic process (GO:0006643);; Cellular Component: integral component of membrane (GO:0016021);; Biological Process: ether lipid metabolic process (GO:0046485);; Molecular Function: glyc…	K15537|0|oas:101103313|AGMO; alkylglycerol monooxygenase; K15537 alkylglycerol monooxygenase [EC:1.14.16.5] (A)
ENSOARG00000019591	CG	--	--	Molecular Function: RNA 7-methylguanosine cap binding (GO:0000340);; Cellular Component: cytoplasmic mRNA processing body (GO:0000932);; Biological Process: nuclear-transcribed mRNA catabolic process (GO:0000956);; Molecular Function: RNA binding (GO:0003723);; Molecular Function: mRNA binding (GO:0003729);; Molecular Function: translation initiation factor activity (GO:0003743);; Cellular Compon…	K11593|0|oas:101111060|EIF2C1; eukaryotic translation initiation factor 2C, 1; K11593 eukaryotic translation initiation factor 2C (A)
ENSOARG00000003763	CG	--	--	Molecular Function: RNA 7-methylguanosine cap binding (GO:0000340);; Cellular Component: cytoplasmic mRNA processing body (GO:0000932);; Molecular Function: mRNA binding (GO:0003729);; Molecular Function: translation initiation factor activity (GO:0003743);; Cellular Component: nucleus (GO:0005634);; Cellular Component: polysome (GO:0005844);; Cellular Component: mRNA cap binding complex (GO:0005…	K11593|0|cjc:100390940|AGO2, EIF2C2; argonaute RISC catalytic component 2; K11593 eukaryotic translation initiation factor 2C (A)
ENSOARG00000019568	CG	--	--	Molecular Function: RNA 7-methylguanosine cap binding (GO:0000340);; Cellular Component: cytoplasmic mRNA processing body (GO:0000932);; Molecular Function: mRNA binding (GO:0003729);; Molecular Function: translation initiation factor activity (GO:0003743);; Cellular Component: nucleus (GO:0005634);; Cellular Component: polysome (GO:0005844);; Cellular Component: mRNA cap binding complex (GO:0005…	K11593|0|oas:101116530|EIF2C4; eukaryotic translation initiation factor 2C, 4; K11593 eukaryotic translation initiation factor 2C (A)
ENSOARG00000011502	CG	[I]	Lipid transport and metabolism	Molecular Function: 1-acylglycerol-3-phosphate O-acyltransferase activity (GO:0003841);; Cellular Component: nuclear envelope (GO:0005635);; Cellular Component: endoplasmic reticulum (GO:0005783);; Cellular Component: endoplasmic reticulum membrane (GO:0005789);; Cellular Component: plasma membrane (GO:0005886);; Biological Process: metabolic process (GO:0008152);; Cellular Component: integral co…	K13523|0|oas:101107246|AGPAT3; 1-acylglycerol-3-phosphate O-acyltransferase 3; K13523 lysophosphatidic acid acyltransferase / lysophosphatidylinositol acyltransferase [EC:2.3.1.51 2.3.1.-] (A)
ENSOARG00000004773	CG	[I]	Lipid transport and metabolism	Molecular Function: 1-acylglycerol-3-phosphate O-acyltransferase activity (GO:0003841);; Cellular Component: nucleus (GO:0005634);; Cellular Component: endoplasmic reticulum (GO:0005783);; Cellular Component: endomembrane system (GO:0012505);; Cellular Component: integral component of membrane (GO:0016021);; Biological Process: CDP-diacylglycerol biosynthetic process (GO:0016024);; Cellular Compo…	K13523|0|chx:102185364|AGPAT4; 1-acylglycerol-3-phosphate O-acyltransferase 4; K13523 lysophosphatidic acid acyltransferase / lysophosphatidylinositol acyltransferase [EC:2.3.1.51 2.3.1.-] (A)
ENSOARG00000006265	CG	[I]	Lipid transport and metabolism	Molecular Function: 1-acylglycerol-3-phosphate O-acyltransferase activity (GO:0003841);; Cellular Component: mitochondrion (GO:0005739);; Biological Process: acylglycerol metabolic process (GO:0006639);;	--
ENSOARG00000017403	CG	[C]	Energy production and conversion	Cellular Component: mitochondrion (GO:0005739);; Cellular Component: peroxisomal membrane (GO:0005778);; Molecular Function: alkylglycerone-phosphate synthase activity (GO:0008609);; Biological Process: lipid biosynthetic process (GO:0008610);; Molecular Function: UDP-N-acetylmuramate dehydrogenase activity (GO:0008762);; Molecular Function: flavin adenine dinucleotide binding (GO:0050660);; Biol…	K00803|0|bta:613679|AGPS; alkylglycerone phosphate synthase (EC:2.5.1.26); K00803 alkyldihydroxyacetonephosphate synthase [EC:2.5.1.26] (A)
ENSOARG00000008972	CG	--	--	Molecular Function: dystroglycan binding (GO:0002162);; Cellular Component: extracellular region (GO:0005576);; Cellular Component: mitochondrion (GO:0005739);; Cellular Component: endoplasmic reticulum (GO:0005783);; Biological Process: mucus secretion (GO:0070254);;	--
ENSOARG00000009122	CG	--	--	Molecular Function: dystroglycan binding (GO:0002162);; Cellular Component: extracellular region (GO:0005576);; Cellular Component: mitochondrion (GO:0005739);; Cellular Component: endoplasmic reticulum (GO:0005783);; Biological Process: mucus secretion (GO:0070254);;	--
ENSOARG00000003006	CG	--	--	Molecular Function: neuropeptide hormone activity (GO:0005184);; Cellular Component: extracellular space (GO:0005615);; Cellular Component: Golgi lumen (GO:0005796);; Biological Process: neuropeptide signaling pathway (GO:0007218);; Biological Process: adult feeding behavior (GO:0008343);; Biological Process: hormone-mediated signaling pathway (GO:0009755);; Molecular Function: type 3 melanocorti…	K05231|1.02604e-66|oas:443269|AGRP; agouti related protein homolog (mouse); K05231 agouti related protein (A)
ENSOARG00000003055	CG	--	--	Biological Process: branching involved in ureteric bud morphogenesis (GO:0001658);; Biological Process: kidney development (GO:0001822);; Biological Process: regulation of systemic arterial blood pressure by circulatory renin-angiotensin (GO:0001991);; Biological Process: regulation of blood volume by renin-angiotensin (GO:0002016);; Biological Process: renal system process involved in regulation…	K09821|0|oas:101119440|AGT; angiotensinogen (serpin peptidase inhibitor, clade A, member 8); K09821 angiotensinogen (A)
ENSOARG00000008849	CG	[E]	Amino acid transport and metabolism	Molecular Function: metallocarboxypeptidase activity (GO:0004181);; Biological Process: proteolysis (GO:0006508);; Molecular Function: peptidase activity (GO:0008233);; Molecular Function: zinc ion binding (GO:0008270);; Cellular Component: intracellular part (GO:0044424);;	--
ENSOARG00000015385	CG	--	--	Molecular Function: angiotensin type I receptor activity (GO:0001596);; Biological Process: kidney development (GO:0001822);; Molecular Function: angiotensin type II receptor activity (GO:0004945);; Molecular Function: chemokine receptor activity (GO:0004950);; Cellular Component: plasma membrane (GO:0005886);; Biological Process: Rho protein signal transduction (GO:0007266);; Molecular Function:…	K04166|0|oas:443107|AGTR1, AT1-R; angiotensin II receptor, type 1; K04166 angiotensin II receptor type 1 (A)
ENSOARG00000009828	CG	--	--	Biological Process: regulation of systemic arterial blood pressure by circulatory renin-angiotensin (GO:0001991);; Biological Process: vasodilation by angiotensin involved in regulation of systemic arterial blood pressure (GO:0002033);; Biological Process: brain renin-angiotensin system (GO:0002035);; Biological Process: immune system process (GO:0002376);; Molecular Function: angiotensin type II…	K04167|0|oas:443335|AT2, AGTR2; angiotensin II subtype 2 receptor; K04167 angiotensin II receptor type 2 (A)
ENSOARG00000018314	CG	[E]	Amino acid transport and metabolism	Biological Process: skeletal system development (GO:0001501);; Molecular Function: protein binding (GO:0005515);; Cellular Component: mitochondrion (GO:0005739);; Cellular Component: peroxisome (GO:0005777);; Biological Process: protein localization (GO:0008104);; Molecular Function: transaminase activity (GO:0008483);; Biological Process: serine family amino acid metabolic process (GO:0009069);;…	K00830|2.51315e-177|oas:101103446|serine--pyruvate aminotransferase, mitochondrial-like; K00830 alanine-glyoxylate transaminase / serine-glyoxylate transaminase / serine-pyruvate transaminase [EC:2.6.1.44 2.6.1.45 2.6.1.51] (A)
ENSOARG00000011462	CG	[E]	Amino acid transport and metabolism	Cellular Component: mitochondrion (GO:0005739);; Molecular Function: alanine-glyoxylate transaminase activity (GO:0008453);; Biological Process: glyoxylate catabolic process (GO:0009436);; Biological Process: glycine biosynthetic process, by transamination of glyoxylate (GO:0019265);; Biological Process: L-alanine catabolic process, by transamination (GO:0019481);; Molecular Function: pyridoxal p…	K00827|0|oas:101111660|AGXT2; alanine--glyoxylate aminotransferase 2; K00827 alanine-glyoxylate transaminase / (R)-3-amino-2-methylpropionate-pyruvate transaminase [EC:2.6.1.44 2.6.1.40] (A)
ENSOARG00000003217	CG	--	--	Cellular Component: condensed chromosome kinetochore (GO:0000777);; Cellular Component: chromatin (GO:0000785);; Biological Process: cytokinesis (GO:0000910);; Molecular Function: DNA binding (GO:0003677);; Molecular Function: sequence-specific DNA binding transcription factor activity (GO:0003700);; Cellular Component: cytoplasm (GO:0005737);; Cellular Component: nuclear matrix (GO:0016363);; Ce…	--
ENSOARG00000019369	CG	[H]	Coenzyme transport and metabolism	Molecular Function: adenosylhomocysteinase activity (GO:0004013);; Molecular Function: copper ion binding (GO:0005507);; Molecular Function: protein binding (GO:0005515);; Cellular Component: endoplasmic reticulum (GO:0005783);; Cellular Component: cytosol (GO:0005829);; Biological Process: mRNA polyadenylation (GO:0006378);; Biological Process: protein export from nucleus (GO:0006611);; Biologic…	K01251|0|ssc:100512899|adenosylhomocysteinase-like protein 1; K01251 adenosylhomocysteinase [EC:3.3.1.1] (A)
ENSOARG00000004375	CG	[H]	Coenzyme transport and metabolism	Molecular Function: adenosylhomocysteinase activity (GO:0004013);; Molecular Function: copper ion binding (GO:0005507);; Cellular Component: cytosol (GO:0005829);; Biological Process: one-carbon metabolic process (GO:0006730);; Biological Process: S-adenosylhomocysteine catabolic process (GO:0019510);; Molecular Function: protein self-association (GO:0043621);;	K01251|0|ssc:100514931|AHCYL2; adenosylhomocysteinase-like 2; K01251 adenosylhomocysteinase [EC:3.3.1.1] (A)
ENSOARG00000003394	CG	--	--	Biological Process: skeletal system development (GO:0001501);; Molecular Function: DNA binding (GO:0003677);; Molecular Function: protein binding (GO:0005515);; Cellular Component: nucleus (GO:0005634);; Biological Process: organ morphogenesis (GO:0009887);; Biological Process: tissue development (GO:0009888);; Biological Process: gene expression (GO:0010467);; Biological Process: cellular compon…	--
ENSOARG00000014967	CG	[R]	General function prediction only	Biological Process: heart looping (GO:0001947);; Biological Process: positive regulation of receptor internalization (GO:0002092);; Molecular Function: catalytic activity (GO:0003824);; Cellular Component: centriole (GO:0005814);; Cellular Component: cell-cell junction (GO:0005911);; Cellular Component: adherens junction (GO:0005912);; Cellular Component: ciliary basal body (GO:0005932);; Biologi…	K16740|0|oas:101120502|AHI1; Abelson helper integration site 1; K16740 jouberin (A)
ENSOARG00000002567	CG	[O]	Posttranslational modification, protein turnover, chaperones	Molecular Function: ATPase activator activity (GO:0001671);; Cellular Component: cytoplasm (GO:0005737);; Biological Process: response to stress (GO:0006950);; Biological Process: positive regulation of ATPase activity (GO:0032781);; Molecular Function: chaperone binding (GO:0051087);;	--
ENSOARG00000020528	CG	--	--	Molecular Function: cysteine-type endopeptidase inhibitor activity (GO:0004869);; Cellular Component: extracellular space (GO:0005615);; Biological Process: acute-phase response (GO:0006953);; Biological Process: negative regulation of bone mineralization (GO:0030502);; Biological Process: single-organism cellular process (GO:0044763);; Biological Process: regulation of inflammatory response (GO:…	--
ENSOARG00000001982	CG	--	--	Cellular Component: exosome (RNase complex) (GO:0000178);; Molecular Function: cytidine deaminase activity (GO:0004126);; Cellular Component: nucleus (GO:0005634);; Cellular Component: cytoplasm (GO:0005737);; Biological Process: mRNA processing (GO:0006397);; Molecular Function: zinc ion binding (GO:0008270);; Biological Process: cytidine deamination (GO:0009972);; Biological Process: isotype sw…	K10989|3.17315e-148|oas:101103056|AICDA; activation-induced cytidine deaminase; K10989 activation-induced cytidine deaminase [EC:3.5.4.38] (A)
ENSOARG00000013880	CG	--	--	Biological Process: dorsal/ventral pattern formation (GO:0009953);; Molecular Function: protein domain specific binding (GO:0019904);; Biological Process: regulation of protein homodimerization activity (GO:0043496);; Biological Process: negative regulation of JUN kinase activity (GO:0043508);; Biological Process: negative regulation of JNK cascade (GO:0046329);;	--
ENSOARG00000005841	CG	[C]	Energy production and conversion	Molecular Function: DNA binding (GO:0003677);; Molecular Function: electron-transferring-flavoprotein dehydrogenase activity (GO:0004174);; Cellular Component: mitochondrial outer membrane (GO:0005741);; Cellular Component: lipid particle (GO:0005811);; Cellular Component: cytosol (GO:0005829);; Biological Process: apoptotic process (GO:0006917);; Cellular Component: integral component of membran…	--
ENSOARG00000001530	CG	--	--	Cellular Component: integral component of membrane (GO:0016021);;	--
ENSOARG00000011149	CG	--	--	Biological Process: negative regulation of transcription from RNA polymerase II promoter (GO:0000122);; Cellular Component: chromosome, centromeric region (GO:0000775);; Biological Process: eye development (GO:0001654);; Biological Process: negative regulation of B cell apoptotic process (GO:0002903);; Molecular Function: protein serine/threonine kinase activity (GO:0004674);; Molecular Function:…	--
ENSOARG00000001572	CG	--	--	Cellular Component: nucleus (GO:0005634);; Cellular Component: cytosol (GO:0005829);; Biological Process: translation (GO:0006412);; Biological Process: apoptotic process (GO:0006915);; Biological Process: negative regulation of cell proliferation (GO:0008285);; Biological Process: positive regulation of protein ubiquitination (GO:0031398);; Biological Process: Type II pneumocyte differentiation …	K15438|0|oas:100302342|AIMP2, JTV1; aminoacyl tRNA synthetase complex-interacting multifunctional protein 2; K15438 aminoacyl tRNA synthase complex-interacting multifunctional protein 2 (A)
ENSOARG00000002219	CG	--	--	Biological Process: retina homeostasis (GO:0001895);; Cellular Component: photoreceptor inner segment (GO:0001917);; Molecular Function: farnesylated protein binding (GO:0001918);; Cellular Component: nucleus (GO:0005634);; Cellular Component: cytoplasm (GO:0005737);; Biological Process: protein folding (GO:0006457);; Biological Process: mesodermal cell fate specification (GO:0007501);; Biologica…	K17767|0|chx:102183101|AIPL1; aryl hydrocarbon receptor interacting protein-like 1; K17767 AH receptor-interacting protein (A)
ENSOARG00000011819	CG	--	--	Biological Process: skeletal system development (GO:0001501);; Molecular Function: chromatin binding (GO:0003682);; Molecular Function: protein binding (GO:0005515);; Cellular Component: nucleus (GO:0005634);; Cellular Component: cytoplasm (GO:0005737);; Cellular Component: plasma membrane (GO:0005886);; Biological Process: chromatin organization (GO:0006325);; Biological Process: transcription, …	K10603|0|oas:101102698|AIRE; autoimmune regulator; K10603 autoimmune regulator (A)
ENSOARG00000014312	CG	--	--	Molecular Function: protein binding (GO:0005515);; Cellular Component: proteinaceous extracellular matrix (GO:0005578);; Cellular Component: cytoplasm (GO:0005737);; Biological Process: cellular component organization (GO:0016043);; Biological Process: macromolecule metabolic process (GO:0043170);; Cellular Component: intracellular membrane-bounded organelle (GO:0043231);; Biological Process: pri…	--
ENSOARG00000013449	CG	[F]	Nucleotide transport and metabolism	Molecular Function: adenylate kinase activity (GO:0004017);; Molecular Function: ATP binding (GO:0005524);; Molecular Function: GTP binding (GO:0005525);; Cellular Component: mitochondrial envelope (GO:0005740);; Cellular Component: mitochondrial matrix (GO:0005759);; Biological Process: pyrimidine nucleotide metabolic process (GO:0006220);; Biological Process: purine ribonucleotide metabolic pro…	K00944|4.44334e-167|oas:101113201|AK3; adenylate kinase 3; K00944 nucleoside-triphosphate--adenylate kinase [EC:2.7.4.10] (A)
ENSOARG00000010184	CG	[F]	Nucleotide transport and metabolism	Molecular Function: adenylate kinase activity (GO:0004017);; Molecular Function: ATP binding (GO:0005524);; Molecular Function: GTP binding (GO:0005525);; Cellular Component: mitochondrial matrix (GO:0005759);; Biological Process: AMP metabolic process (GO:0046033);; Biological Process: ATP metabolic process (GO:0046034);; Biological Process: GTP metabolic process (GO:0046039);; Biological Proces…	K00939|2.79267e-122|oas:101103031|AK4; adenylate kinase 4; K00939 adenylate kinase [EC:2.7.4.3] (A)
ENSOARG00000012935	CG	[F]	Nucleotide transport and metabolism	Cellular Component: outer dense fiber (GO:0001520);; Molecular Function: adenylate kinase activity (GO:0004017);; Molecular Function: ATP binding (GO:0005524);; Cellular Component: cytoplasm (GO:0005737);; Cellular Component: centrosome (GO:0005813);; Cellular Component: plasma membrane (GO:0005886);; Biological Process: cell cycle arrest (GO:0007050);; Biological Process: signal transduction (GO…	K00939|0|oas:101121984|AK5; adenylate kinase 5; K00939 adenylate kinase [EC:2.7.4.3] (A)
ENSOARG00000005659	CG	[F]	Nucleotide transport and metabolism	Cellular Component: PCAF complex (GO:0000125);; Molecular Function: p53 binding (GO:0002039);; Molecular Function: transcription coactivator activity (GO:0003713);; Molecular Function: adenylate kinase activity (GO:0004017);; Molecular Function: histone acetyltransferase activity (GO:0004402);; Molecular Function: ATP binding (GO:0005524);; Cellular Component: transcription factor TFIID complex (…	K18532|7.34832e-124|oas:102238525|AK6; adenylate kinase 6; K18532 adenylate kinase [EC:2.7.4.3] (A)
ENSOARG00000016325	CG	--	--	Biological Process: inflammatory response to antigenic stimulus (GO:0002437);; Biological Process: epithelial cilium movement (GO:0003351);; Molecular Function: adenylate kinase activity (GO:0004017);; Molecular Function: cytidylate kinase activity (GO:0004127);; Molecular Function: ATP binding (GO:0005524);; Cellular Component: cytosol (GO:0005829);; Biological Process: nucleobase-containing com…	K00939|0|oas:101121552|AK7; adenylate kinase 7; K00939 adenylate kinase [EC:2.7.4.3] (A)
ENSOARG00000005769	CG	[F]	Nucleotide transport and metabolism	Molecular Function: adenylate kinase activity (GO:0004017);; Molecular Function: cytidylate kinase activity (GO:0004127);; Molecular Function: ATP binding (GO:0005524);; Cellular Component: mitochondrion (GO:0005739);; Cellular Component: cytosol (GO:0005829);; Biological Process: nucleobase-containing compound metabolic process (GO:0006139);; Biological Process: ribonucleoside metabolic process …	K00939|0|oas:101113475|AK8; adenylate kinase 8; K00939 adenylate kinase [EC:2.7.4.3] (A)
ENSOARG00000010252	CG	--	--	Molecular Function: ATP binding (GO:0005524);; Cellular Component: mitochondrion (GO:0005739);; Biological Process: nucleobase-containing compound metabolic process (GO:0006139);; Biological Process: nervous system development (GO:0007399);; Biological Process: ribonucleoside metabolic process (GO:0009119);; Biological Process: purine ribonucleotide metabolic process (GO:0009150);; Biological Pro…	K18533|0|oas:101107607|AKD1; adenylate kinase domain containing 1; K18533 adenylate/nucleoside-diphosphate kinase [EC:2.7.4.3 2.7.4.6] (A)
ENSOARG00000007626	CG	--	--	Molecular Function: binding (GO:0005488);; Biological Process: sensory organ development (GO:0007423);; Biological Process: tissue development (GO:0009888);; Biological Process: cell differentiation (GO:0030154);; Cellular Component: extracellular matrix (GO:0031012);; Biological Process: macromolecule metabolic process (GO:0043170);; Cellular Component: extracellular region part (GO:0044421);; C…	K16518|0|oas:101123647|AKAP1; A kinase (PRKA) anchor protein 1; K16518 A-kinase anchor protein 1, mitochondrial (A)
ENSOARG00000017604	CG	--	--	Cellular Component: mitochondrion (GO:0005739);; Cellular Component: plasma membrane (GO:0005886);; Biological Process: protein localization (GO:0008104);; Biological Process: termination of G-protein coupled receptor signaling pathway (GO:0038032);;	K16526|0|oas:101118286|AKAP10; A kinase (PRKA) anchor protein 10; K16526 A-kinase anchor protein 10 (A)
ENSOARG00000007363	CG	--	--	Molecular Function: protein binding (GO:0005515);; Cellular Component: nucleolus (GO:0005730);; Cellular Component: cytoplasm (GO:0005737);; Cellular Component: plasma membrane (GO:0005886);;	K16527|0|oas:101108581|AKAP11; A kinase (PRKA) anchor protein 11; K16527 A-kinase anchor protein 11 (A)
ENSOARG00000003112	CG	--	--	Molecular Function: catalytic activity (GO:0003824);; Molecular Function: protein binding (GO:0005515);; Biological Process: cytoskeleton organization (GO:0007010);; Biological Process: signal transduction (GO:0007165);; Biological Process: gene expression (GO:0010467);; Biological Process: protein metabolic process (GO:0019538);; Biological Process: cell differentiation (GO:0030154);; Cellular C…	K16528|0|oas:101105509|AKAP12; A kinase (PRKA) anchor protein 12; K16528 A-kinase anchor protein 12 (A)
ENSOARG00000010666	CG	--	--	Biological Process: skeletal system development (GO:0001501);; Molecular Function: guanyl-nucleotide exchange factor activity (GO:0005085);; Molecular Function: Rho guanyl-nucleotide exchange factor activity (GO:0005089);; Cellular Component: cytoplasm (GO:0005737);; Cellular Component: cytoskeleton (GO:0005856);; Biological Process: cytoskeleton organization (GO:0007010);; Biological Process: ne…	K16529|0|oas:101115486|AKAP13; A kinase (PRKA) anchor protein 13; K16529 A-kinase anchor protein 13 (A)
ENSOARG00000006946	CG	[MU]	--	Cellular Component: membrane (GO:0016020);; Biological Process: cellular component organization (GO:0016043);; Cellular Component: cell projection (GO:0042995);; Cellular Component: intracellular part (GO:0044424);; Biological Process: single-organism cellular process (GO:0044763);; Biological Process: regulation of cellular process (GO:0050794);;	K16519|0|chx:102186765|AKAP2; A kinase (PRKA) anchor protein 2; K16519 A-kinase anchor protein 2 (A)
ENSOARG00000009557	CG	--	--	Cellular Component: acrosomal vesicle (GO:0001669);; Molecular Function: protein binding (GO:0005515);; Biological Process: cellular component movement (GO:0006928);; Biological Process: transmembrane receptor protein serine/threonine kinase signaling pathway (GO:0007178);; Biological Process: protein localization (GO:0008104);; Molecular Function: kinase activity (GO:0016301);; Cellular Componen…	K16520|0|oas:101116040|AKAP3; A kinase (PRKA) anchor protein 3; K16520 A-kinase anchor protein 3 (A)
ENSOARG00000010039	CG	--	--	Biological Process: transmembrane receptor protein serine/threonine kinase signaling pathway (GO:0007178);; Biological Process: protein localization (GO:0008104);; Cellular Component: Z disc (GO:0030018);; Biological Process: sperm motility (GO:0030317);; Cellular Component: perinuclear region of cytoplasm (GO:0048471);; Molecular Function: protein kinase A binding (GO:0051018);; Cellular Compone…	K16521|0|chx:102186756|AKAP4; A kinase (PRKA) anchor protein 4; K16521 A-kinase anchor protein 4 (A)
ENSOARG00000006557	CG	--	--	Molecular Function: receptor binding (GO:0005102);; Cellular Component: nuclear envelope (GO:0005635);; Cellular Component: sarcoplasmic reticulum (GO:0016529);; Cellular Component: calcium channel complex (GO:0034704);;	K16523|0|oas:101117111|AKAP6; A kinase (PRKA) anchor protein 6; K16523 A-kinase anchor protein 6 (A)
ENSOARG00000013910	CG	--	--	Molecular Function: catalytic activity (GO:0003824);; Cellular Component: nucleus (GO:0005634);; Cellular Component: cytoplasm (GO:0005737);; Biological Process: RNA metabolic process (GO:0016070);; Molecular Function: protein kinase binding (GO:0019901);; Molecular Function: protein kinase A binding (GO:0051018);;	K16524|2.29273e-178|chx:102191704|AKAP7; A kinase (PRKA) anchor protein 7; K16524 A-kinase anchor protein 7 (A)
ENSOARG00000017010	CG	--	--	Molecular Function: protein binding (GO:0005515);; Cellular Component: Golgi apparatus (GO:0005794);; Cellular Component: microtubule organizing center (GO:0005815);; Biological Process: cellular component movement (GO:0006928);; Biological Process: muscle contraction (GO:0006936);; Biological Process: nervous system development (GO:0007399);; Cellular Component: actin cytoskeleton (GO:0015629);;…	K16551|0|oas:101109958|AKAP9; A kinase (PRKA) anchor protein (yotiao) 9; K16551 A-kinase anchor protein 9 (A)
ENSOARG00000014158	CG	--	--	Molecular Function: kinase activity (GO:0016301);; Biological Process: substrate adhesion-dependent cell spreading (GO:0034446);;	--
ENSOARG00000019981	CG	--	--	Biological Process: transcription, DNA-templated (GO:0006351);; Cellular Component: transcriptional repressor complex (GO:0017053);; Cellular Component: nuclear membrane (GO:0031965);; Biological Process: single-multicellular organism process (GO:0044707);; Biological Process: positive regulation of biological process (GO:0048518);; Biological Process: response to stimulus (GO:0050896);;	--
ENSOARG00000012967	CG	--	--	Biological Process: embryo development (GO:0009790);; Cellular Component: transcriptional repressor complex (GO:0017053);; Biological Process: response to lipopolysaccharide (GO:0032496);; Biological Process: positive regulation of interleukin-6 production (GO:0032755);; Biological Process: innate immune response (GO:0045087);; Biological Process: positive regulation of transcription from RNA pol…	--
ENSOARG00000006030	CG	--	--	Biological Process: skeletal system development (GO:0001501);; Molecular Function: binding (GO:0005488);; Cellular Component: collagen trimer (GO:0005581);; Biological Process: organ morphogenesis (GO:0009887);; Biological Process: tissue development (GO:0009888);; Biological Process: macromolecule metabolic process (GO:0043170);; Cellular Component: intracellular organelle (GO:0043229);; Biologi…	--
ENSOARG00000010045	CG	[R]	General function prediction only	Biological Process: protein import into nucleus, translocation (GO:0000060);; Molecular Function: retinal dehydrogenase activity (GO:0001758);; Molecular Function: alditol:NADP+ 1-oxidoreductase activity (GO:0004032);; Molecular Function: retinol dehydrogenase activity (GO:0004745);; Molecular Function: prostaglandin F receptor activity (GO:0004958);; Cellular Component: nucleus (GO:0005634);; Ce…	K00251|0|oas:101103641|AKR1D1; aldo-keto reductase family 1, member D1 (delta 4-3-ketosteroid-5-beta-reductase); K00251 3-oxo-5-beta-steroid 4-dehydrogenase [EC:1.3.1.3] (A)
ENSOARG00000006076	CG	[RTKL]	--	Biological Process: mitochondrial genome maintenance (GO:0000002);; Biological Process: mitotic cell cycle (GO:0000278);; Biological Process: angiogenesis (GO:0001525);; Biological Process: positive regulation of cytokine production (GO:0001819);; Biological Process: regulation of protein phosphorylation (GO:0001932);; Biological Process: leukocyte activation involved in immune response (GO:00023…	K04456|0|tup:102474297|AKT3; v-akt murine thymoma viral oncogene homolog 3; K04456 RAC serine/threonine-protein kinase [EC:2.7.11.1] (A)
ENSOARG00000017853	CG	[O]	Posttranslational modification, protein turnover, chaperones	Biological Process: positive regulation of protein phosphorylation (GO:0001934);; Cellular Component: nucleolus (GO:0005730);; Cellular Component: Golgi apparatus (GO:0005794);; Cellular Component: plasma membrane (GO:0005886);; Biological Process: apoptotic process (GO:0006915);; Biological Process: endosome organization (GO:0007032);; Biological Process: lysosome organization (GO:0007040);; Bio…	--
ENSOARG00000006209	CG	[H]	Coenzyme transport and metabolism	Biological Process: response to hypoxia (GO:0001666);; Molecular Function: 5-aminolevulinate synthase activity (GO:0003870);; Cellular Component: nucleus (GO:0005634);; Cellular Component: mitochondrial inner membrane (GO:0005743);; Cellular Component: mitochondrial matrix (GO:0005759);; Biological Process: sphingolipid metabolic process (GO:0006665);; Biological Process: protoporphyrinogen IX bi…	K00643|0|oas:101112853|ALAS1; aminolevulinate, delta-, synthase 1; K00643 5-aminolevulinate synthase [EC:2.3.1.37] (A)
ENSOARG00000005674	CG	[H]	Coenzyme transport and metabolism	Biological Process: response to hypoxia (GO:0001666);; Molecular Function: 5-aminolevulinate synthase activity (GO:0003870);; Cellular Component: nucleus (GO:0005634);; Cellular Component: mitochondrial inner membrane (GO:0005743);; Cellular Component: mitochondrial matrix (GO:0005759);; Biological Process: sphingolipid metabolic process (GO:0006665);; Biological Process: protoporphyrinogen IX bi…	K00643|0|oas:101115684|ALAS2; aminolevulinate, delta-, synthase 2; K00643 5-aminolevulinate synthase [EC:2.3.1.37] (A)
ENSOARG00000013782	CG	--	--	Molecular Function: DNA binding (GO:0003677);; Molecular Function: fatty acid binding (GO:0005504);; Cellular Component: extracellular space (GO:0005615);; Cellular Component: cytoplasm (GO:0005737);; Biological Process: transport (GO:0006810);; Molecular Function: drug binding (GO:0008144);; Biological Process: cellular response to starvation (GO:0009267);; Molecular Function: toxic substance bi…	K16141|0|oas:443393|ALB; albumin (EC:6.1.1.16); K16141 serum albumin (A)
ENSOARG00000018737	CG	--	--	Biological Process: cell adhesion (GO:0007155);; Biological Process: motor neuron axon guidance (GO:0008045);; Cellular Component: external side of plasma membrane (GO:0009897);; Cellular Component: integral component of membrane (GO:0016021);; Cellular Component: axon (GO:0030424);; Cellular Component: neuronal cell body (GO:0043025);; Biological Process: biological regulation (GO:0065007);;	K06547|0|oas:101114151|ALCAM; activated leukocyte cell adhesion molecule; K06547 activated leukocyte cell adhesion molecule (A)
ENSOARG00000013087	CG	[C]	Energy production and conversion	Cellular Component: intracellular (GO:0005622);; Molecular Function: oxidoreductase activity, acting on the aldehyde or oxo group of donors, NAD or NADP as acceptor (GO:0016620);; Biological Process: carboxylic acid metabolic process (GO:0019752);; Biological Process: primary metabolic process (GO:0044238);;	--
ENSOARG00000006313	CG	[E]	Amino acid transport and metabolism	Molecular Function: glutamate 5-kinase activity (GO:0004349);; Molecular Function: glutamate-5-semialdehyde dehydrogenase activity (GO:0004350);; Molecular Function: ATP binding (GO:0005524);; Cellular Component: mitochondrion (GO:0005739);; Cellular Component: mitochondrial inner membrane (GO:0005743);; Biological Process: glutamate metabolic process (GO:0006536);; Biological Process: proline bi…	K12657|0|chx:102188107|ALDH18A1; aldehyde dehydrogenase 18 family, member A1; K12657 delta-1-pyrroline-5-carboxylate synthetase [EC:2.7.2.11 1.2.1.41] (A)
ENSOARG00000012705	CG	[C]	Energy production and conversion	Molecular Function: retinal dehydrogenase activity (GO:0001758);; Molecular Function: aldehyde dehydrogenase (NAD) activity (GO:0004029);; Cellular Component: nucleus (GO:0005634);; Cellular Component: cytoplasm (GO:0005737);; Cellular Component: mitochondrial matrix (GO:0005759);; Biological Process: ethanol catabolic process (GO:0006068);; Biological Process: monocarboxylic acid metabolic proce…	K07249|0|oas:443343|ALDH1A1; aldehyde dehydrogenase 1 family, member A1 (EC:1.2.1.36); K07249 retinal dehydrogenase [EC:1.2.1.36] (A)
ENSOARG00000020860	CG	[C]	Energy production and conversion	Biological Process: blood vessel development (GO:0001568);; Molecular Function: retinal dehydrogenase activity (GO:0001758);; Biological Process: regulation of endothelial cell proliferation (GO:0001936);; Biological Process: heart morphogenesis (GO:0003007);; Molecular Function: 3-chloroallyl aldehyde dehydrogenase activity (GO:0004028);; Molecular Function: aldehyde dehydrogenase (NAD) activity…	K07249|0|oas:101117509|ALDH1A2; aldehyde dehydrogenase 1 family, member A2; K07249 retinal dehydrogenase [EC:1.2.1.36] (A)
ENSOARG00000009599	CG	[C]	Energy production and conversion	Molecular Function: retinal dehydrogenase activity (GO:0001758);; Biological Process: optic cup morphogenesis involved in camera-type eye development (GO:0002072);; Biological Process: retinoic acid biosynthetic process (GO:0002138);; Molecular Function: aldehyde dehydrogenase (NAD) activity (GO:0004029);; Molecular Function: aldehyde dehydrogenase [NAD(P)+] activity (GO:0004030);; Cellular Compo…	K00129|0|bta:507093|ALDH1A3; aldehyde dehydrogenase 1 family, member A3; K00129 aldehyde dehydrogenase (NAD(P)+) [EC:1.2.1.5] (A)
ENSOARG00000006377	CG	[C]	Energy production and conversion	Biological Process: retinoid metabolic process (GO:0001523);; Cellular Component: cytoplasm (GO:0005737);; Cellular Component: mitochondrion (GO:0005739);; Biological Process: one-carbon metabolic process (GO:0006730);; Molecular Function: methyltransferase activity (GO:0008168);; Biological Process: biosynthetic process (GO:0009058);; Biological Process: 10-formyltetrahydrofolate catabolic proce…	K00289|0|oas:100913154|ALDH1L1; aldehyde dehydrogenase 1 family, member L1; K00289 formyltetrahydrofolate dehydrogenase [EC:1.5.1.6] (A)
ENSOARG00000017047	CG	[C]	Energy production and conversion	Biological Process: retinoid metabolic process (GO:0001523);; Cellular Component: mitochondrion (GO:0005739);; Biological Process: one-carbon metabolic process (GO:0006730);; Molecular Function: methyltransferase activity (GO:0008168);; Biological Process: biosynthetic process (GO:0009058);; Biological Process: 10-formyltetrahydrofolate catabolic process (GO:0009258);; Molecular Function: formylt…	K00289|0|oas:101114182|ALDH1L2; aldehyde dehydrogenase 1 family, member L2; K00289 formyltetrahydrofolate dehydrogenase [EC:1.5.1.6] (A)
ENSOARG00000017886	CG	[C]	Energy production and conversion	Molecular Function: 3-chloroallyl aldehyde dehydrogenase activity (GO:0004028);; Molecular Function: aldehyde dehydrogenase (NAD) activity (GO:0004029);; Molecular Function: aldehyde dehydrogenase [NAD(P)+] activity (GO:0004030);; Cellular Component: endoplasmic reticulum (GO:0005783);; Cellular Component: endoplasmic reticulum membrane (GO:0005789);; Biological Process: cellular aldehyde metabol…	K00129|0|bom:102269123|ALDH3A1; aldehyde dehydrogenase 3 family, member A1; K00129 aldehyde dehydrogenase (NAD(P)+) [EC:1.2.1.5] (A)
ENSOARG00000014051	CG	[C]	Energy production and conversion	Molecular Function: aldehyde dehydrogenase [NAD(P)+] activity (GO:0004030);; Biological Process: ethanol catabolic process (GO:0006068);; Biological Process: cellular aldehyde metabolic process (GO:0006081);; Cellular Component: membrane (GO:0016020);; Biological Process: monocarboxylic acid metabolic process (GO:0032787);; Cellular Component: intracellular membrane-bounded organelle (GO:0043231)…	K00129|0|oas:101111922|aldehyde dehydrogenase family 3 member B1-like; K00129 aldehyde dehydrogenase (NAD(P)+) [EC:1.2.1.5] (A)
ENSOARG00000006546	CG	[C]	Energy production and conversion	Biological Process: retinoid metabolic process (GO:0001523);; Molecular Function: succinate-semialdehyde dehydrogenase (NAD+) activity (GO:0004777);; Cellular Component: mitochondrion (GO:0005739);; Biological Process: glucose metabolic process (GO:0006006);; Biological Process: acetate metabolic process (GO:0006083);; Biological Process: succinate metabolic process (GO:0006105);; Biological Proc…	K00139|0|oas:101107828|ALDH5A1; aldehyde dehydrogenase 5 family, member A1; K00139 succinate-semialdehyde dehydrogenase [EC:1.2.1.24] (A)
ENSOARG00000018344	CG	[C]	Energy production and conversion	Molecular Function: L-aminoadipate-semialdehyde dehydrogenase activity (GO:0004043);; Cellular Component: nucleus (GO:0005634);; Cellular Component: mitochondrion (GO:0005739);; Cellular Component: cytosol (GO:0005829);; Molecular Function: betaine-aldehyde dehydrogenase activity (GO:0008802);; Biological Process: glycine betaine biosynthetic process from choline (GO:0019285);;	K14085|0|oas:101108127|ALDH7A1; aldehyde dehydrogenase 7 family, member A1; K14085 aldehyde dehydrogenase family 7 member A1 [EC:1.2.1.31 1.2.1.8 1.2.1.3] (A)
ENSOARG00000014749	CG	[C]	Energy production and conversion	Molecular Function: retinal dehydrogenase activity (GO:0001758);; Cellular Component: cytoplasm (GO:0005737);; Biological Process: nitrogen compound metabolic process (GO:0006807);; Biological Process: retinal metabolic process (GO:0042574);; Biological Process: 9-cis-retinoic acid biosynthetic process (GO:0042904);; Cellular Component: intracellular membrane-bounded organelle (GO:0043231);;	--
ENSOARG00000004143	CG	[G]	Carbohydrate transport and metabolism	Molecular Function: fructose-bisphosphate aldolase activity (GO:0004332);; Biological Process: fructose metabolic process (GO:0006000);; Biological Process: glycolytic process (GO:0006096);; Biological Process: NADH oxidation (GO:0006116);; Biological Process: ATP biosynthetic process (GO:0006754);; Biological Process: striated muscle contraction (GO:0006941);; Molecular Function: cytoskeletal pr…	K01623|0|bom:102270580|ALDOA; aldolase A, fructose-bisphosphate; K01623 fructose-bisphosphate aldolase, class I [EC:4.1.2.13] (A)
ENSOARG00000009109	CG	[M]	Cell wall/membrane/envelope biogenesis	Molecular Function: GDP-Man:Man3GlcNAc2-PP-Dol alpha-1,2-mannosyltransferase activity (GO:0004377);; Cellular Component: endoplasmic reticulum membrane (GO:0005789);; Biological Process: biosynthetic process (GO:0009058);; Cellular Component: integral component of membrane (GO:0016021);;	K03844|0|oas:101120844|ALG11; asparagine-linked glycosylation 11, alpha-1,2-mannosyltransferase homolog (yeast); K03844 alpha-1,2-mannosyltransferase [EC:2.4.1.131] (A)
ENSOARG00000017633	CG	[S]	Function unknown	Biological Process: anatomical structure morphogenesis (GO:0009653);; Molecular Function: transferase activity, transferring hexosyl groups (GO:0016758);; Molecular Function: carbohydrate binding (GO:0030246);; Biological Process: lipid glycosylation (GO:0030259);; Cellular Component: cell part (GO:0044464);; Biological Process: single-organism cellular process (GO:0044763);; Biological Process: …	K07432|0|bta:515282|ALG13, CXorf45; ALG13, UDP-N-acetylglucosaminyltransferase subunit; K07432 beta-1,4-N-acetylglucosaminyltransferase [EC:2.4.1.141] (A)
ENSOARG00000010960	CG	[M]	Cell wall/membrane/envelope biogenesis	Molecular Function: alpha-1,3-mannosyltransferase activity (GO:0000033);; Molecular Function: GDP-Man:Man1GlcNAc2-PP-Dol alpha-1,3-mannosyltransferase activity (GO:0004378);; Cellular Component: nucleus (GO:0005634);; Biological Process: dolichol-linked oligosaccharide biosynthetic process (GO:0006488);; Cellular Component: membrane (GO:0016020);; Molecular Function: glycolipid 6-alpha-mannosyltr…	K03843|0|oas:101101953|ALG2; asparagine-linked glycosylation 2, alpha-1,3-mannosyltransferase homolog (S. cerevisiae); K03843 alpha-1,3/alpha-1,6-mannosyltransferase [EC:2.4.1.132 2.4.1.257] (A)
ENSOARG00000020606	CG	--	--	Molecular Function: alpha-1,3-mannosyltransferase activity (GO:0000033);; Cellular Component: endoplasmic reticulum membrane (GO:0005789);; Cellular Component: integral component of membrane (GO:0016021);;	K03845|0|phd:102320266|ALG3; ALG3, alpha-1,3- mannosyltransferase; K03845 alpha-1,3-mannosyltransferase [EC:2.4.1.258] (A)
ENSOARG00000009650	CG	--	--	Cellular Component: endoplasmic reticulum membrane (GO:0005789);; Biological Process: protein glycosylation (GO:0006486);; Biological Process: protein N-linked glycosylation (GO:0006487);; Cellular Component: integral component of membrane (GO:0016021);; Molecular Function: transferase activity, transferring hexosyl groups (GO:0016758);; Molecular Function: glucosyltransferase activity (GO:004652…	K03848|0|oas:101108436|ALG6; asparagine-linked glycosylation 6, alpha-1,3-glucosyltransferase homolog (S. cerevisiae); K03848 alpha-1,3-glucosyltransferase [EC:2.4.1.267] (A)
ENSOARG00000016925	CG	[L]	Replication, recombination and repair	Cellular Component: nucleus (GO:0005634);; Biological Process: DNA dealkylation involved in DNA repair (GO:0006307);; Molecular Function: ferrous iron binding (GO:0008198);; Molecular Function: oxidoreductase activity, acting on single donors with incorporation of molecular oxygen, incorporation of two atoms of oxygen (GO:0016702);; Biological Process: oxidative DNA demethylation (GO:0035511);; M…	K10859|0|oas:101115575|ALKBH2; alkB, alkylation repair homolog 2 (E. coli); K10859 alpha-ketoglutarate-dependent dioxygenase alkB homolog 2 [EC:1.14.11.-] (A)
ENSOARG00000001123	CG	[L]	Replication, recombination and repair	Cellular Component: nucleus (GO:0005634);; Cellular Component: mitochondrion (GO:0005739);; Biological Process: DNA dealkylation involved in DNA repair (GO:0006307);; Molecular Function: ferrous iron binding (GO:0008198);; Biological Process: cell proliferation (GO:0008283);; Molecular Function: oxidoreductase activity, acting on single donors with incorporation of molecular oxygen, incorporation…	K10860|0|oas:101110359|ALKBH3; alkB, alkylation repair homolog 3 (E. coli); K10860 alpha-ketoglutarate-dependent dioxygenase alkB homolog 3 [EC:1.14.11.-] (A)
ENSOARG00000010464	CG	[QR]	--	Molecular Function: nucleotide binding (GO:0000166);; Molecular Function: RNA binding (GO:0003723);; Cellular Component: nucleus (GO:0005634);; Cellular Component: cytosol (GO:0005829);; Biological Process: cellular response to DNA damage stimulus (GO:0006974);; Cellular Component: microtubule cytoskeleton (GO:0015630);; Molecular Function: tRNA (uracil) methyltransferase activity (GO:0016300);; …	K10770|0|oas:101104088|ALKBH8; alkB, alkylation repair homolog 8 (E. coli); K10770 alkylated DNA repair protein alkB homolog 8 [EC:1.14.11.- 2.1.1.229] (A)
ENSOARG00000005424	CG	[F]	Nucleotide transport and metabolism	Biological Process: allantoin catabolic process (GO:0000256);; Molecular Function: allantoicase activity (GO:0004037);;	K01477|0|oas:101121064|ALLC; allantoicase; K01477 allantoicase [EC:3.5.3.4] (A)
ENSOARG00000011883	CG	--	--	Molecular Function: protein binding (GO:0005515);; Biological Process: single fertilization (GO:0007338);; Molecular Function: peptidase activity (GO:0008233);; Cellular Component: intracellular membrane-bounded organelle (GO:0043231);; Biological Process: cellular metabolic process (GO:0044237);; Biological Process: primary metabolic process (GO:0044238);; Molecular Function: monosaccharide bind…	K16741|0|oas:101104651|ALMS1; Alstrom syndrome 1; K16741 alstrom syndrome protein 1 (A)
ENSOARG00000009252	CG	--	--	Biological Process: ossification (GO:0001503);; Molecular Function: arachidonate 12-lipoxygenase activity (GO:0004052);; Molecular Function: iron ion binding (GO:0005506);; Cellular Component: cytosol (GO:0005829);; Biological Process: leukotriene metabolic process (GO:0006691);; Biological Process: cellular component movement (GO:0006928);; Biological Process: positive regulation of cell prolife…	K00458|0|oas:101113685|ALOX12; arachidonate 12-lipoxygenase; K00458 arachidonate 12-lipoxygenase [EC:1.13.11.31] (A)
ENSOARG00000008480	CG	--	--	Molecular Function: arachidonate 12-lipoxygenase activity (GO:0004052);; Molecular Function: iron ion binding (GO:0005506);; Cellular Component: nucleus (GO:0005634);; Cellular Component: cytoplasm (GO:0005737);; Molecular Function: linoleate 13S-lipoxygenase activity (GO:0016165);; Biological Process: arachidonic acid metabolic process (GO:0019369);; Biological Process: leukotriene biosynthetic …	K00460|0|chx:102179132|arachidonate 12-lipoxygenase, 12S-type-like; K00460 arachidonate 15-lipoxygenase [EC:1.13.11.33] (A)
ENSOARG00000018613	CG	--	--	Biological Process: long-chain fatty acid metabolic process (GO:0001676);; Molecular Function: iron ion binding (GO:0005506);; Cellular Component: intracellular (GO:0005622);; Biological Process: icosanoid metabolic process (GO:0006690);; Biological Process: leukotriene metabolic process (GO:0006691);; Biological Process: negative regulation of cell proliferation (GO:0008285);; Molecular Function…	K08022|0|phd:102340759|ALOX15B; arachidonate 15-lipoxygenase, type B; K08022 arachidonate 15-lipoxygenase (second type) / 8-lipoxygenase (S-type) [EC:1.13.11.33 1.13.11.-] (A)
ENSOARG00000002819	CG	--	--	Biological Process: leukotriene production involved in inflammatory response (GO:0002540);; Molecular Function: arachidonate 5-lipoxygenase activity (GO:0004051);; Molecular Function: arachidonate 12-lipoxygenase activity (GO:0004052);; Molecular Function: iron ion binding (GO:0005506);; Cellular Component: nuclear envelope lumen (GO:0005641);; Cellular Component: cytosol (GO:0005829);; Molecular…	K00461|0|phd:102339465|ALOX5; arachidonate 5-lipoxygenase; K00461 arachidonate 5-lipoxygenase [EC:1.13.11.34] (A)
ENSOARG00000011856	CG	--	--	Biological Process: leukotriene production involved in inflammatory response (GO:0002540);; Molecular Function: glutathione transferase activity (GO:0004364);; Molecular Function: leukotriene-C4 synthase activity (GO:0004464);; Molecular Function: glutathione peroxidase activity (GO:0004602);; Cellular Component: endoplasmic reticulum membrane (GO:0005789);; Molecular Function: enzyme activator a…	--
ENSOARG00000005476	CG	--	--	Molecular Function: protein serine/threonine kinase activity (GO:0004674);; Molecular Function: ATP binding (GO:0005524);;	K08868|0|oas:101116008|ALPK2; alpha-kinase 2; K08868 alpha-kinase (A)
ENSOARG00000008507	CG	[P]	Inorganic ion transport and metabolism	Biological Process: endochondral ossification (GO:0001958);; Biological Process: developmental process involved in reproduction (GO:0003006);; Molecular Function: alkaline phosphatase activity (GO:0004035);; Cellular Component: plasma membrane (GO:0005886);; Biological Process: dephosphorylation (GO:0016311);; Molecular Function: pyrophosphatase activity (GO:0016462);; Cellular Component: anchore…	K01077|0|oas:101123195|ALPL; alkaline phosphatase, liver/bone/kidney; K01077 alkaline phosphatase [EC:3.1.3.1] (A)
ENSOARG00000017445	CG	[S]	Function unknown	Biological Process: behavioral fear response (GO:0001662);; Cellular Component: ruffle (GO:0001726);; Biological Process: receptor recycling (GO:0001881);; Molecular Function: phospholipid binding (GO:0005543);; Cellular Component: early endosome (GO:0005769);; Cellular Component: centrosome (GO:0005813);; Cellular Component: cytosol (GO:0005829);; Biological Process: response to oxidative stress…	K04575|0|oas:101109592|ALS2; amyotrophic lateral sclerosis 2 (juvenile); K04575 amyotrophic lateral sclerosis 2 protein (A)
ENSOARG00000017203	CG	--	--	Biological Process: primary metabolic process (GO:0044238);; Biological Process: cellular macromolecule metabolic process (GO:0044260);; Cellular Component: intracellular part (GO:0044424);;	--
ENSOARG00000016986	CG	[D]	Cell cycle control, cell division, chromosome partitioning	Cellular Component: outer dense fiber (GO:0001520);; Molecular Function: binding (GO:0005488);; Cellular Component: cytoplasm (GO:0005737);; Biological Process: cellular component movement (GO:0006928);; Biological Process: cytoskeleton organization (GO:0007010);; Biological Process: nervous system development (GO:0007399);; Biological Process: tissue development (GO:0009888);; Cellular Component…	--
ENSOARG00000015379	CG	[K]	Transcription	Biological Process: negative regulation of transcription from RNA polymerase II promoter (GO:0000122);; Molecular Function: RNA polymerase II repressing transcription factor binding (GO:0001103);; Biological Process: neural tube closure (GO:0001843);; Molecular Function: sequence-specific DNA binding transcription factor activity (GO:0003700);; Cellular Component: nucleus (GO:0005634);; Cellular …	K09334|0|oas:101107946|ALX1; ALX homeobox 1; K09334 cartilage homeoprotein 1 (A)
ENSOARG00000001726	CG	--	--	Biological Process: hair follicle development (GO:0001942);; Molecular Function: sequence-specific DNA binding transcription factor activity (GO:0003700);; Cellular Component: nucleus (GO:0005634);; Cellular Component: transcription factor complex (GO:0005667);; Biological Process: cell surface receptor signaling pathway (GO:0007166);; Biological Process: muscle organ development (GO:0007517);; M…	K09451|0|oas:101116426|ALX4; ALX homeobox 4; K09451 homeobox protein aristaless-like 4 (A)
ENSOARG00000011393	CG	--	--	Cellular Component: proteinaceous extracellular matrix (GO:0005578);; Biological Process: cell adhesion (GO:0007155);; Molecular Function: growth factor activity (GO:0008083);; Biological Process: cell proliferation (GO:0008283);; Molecular Function: structural constituent of tooth enamel (GO:0030345);; Biological Process: biomineral tissue development (GO:0031214);; Biological Process: odontogen…	--
ENSOARG00000006134	CG	--	--	Molecular Function: serine-type endopeptidase inhibitor activity (GO:0004867);; Cellular Component: extracellular region (GO:0005576);; Cellular Component: cytoplasm (GO:0005737);; Cellular Component: plasma membrane (GO:0005886);; Biological Process: lipid metabolic process (GO:0006629);; Biological Process: response to stress (GO:0006950);; Biological Process: negative regulation of peptidase a…	--
ENSOARG00000003608	CG	[R]	General function prediction only	Molecular Function: binding (GO:0005488);; Biological Process: histone acetylation (GO:0016573);; Molecular Function: transferase activity (GO:0016740);; Cellular Component: protein complex (GO:0043234);; Cellular Component: nucleoplasm part (GO:0044451);;	K17985|0|phd:102321110|AMBRA1; autophagy/beclin-1 regulator 1; K17985 activating molecule in BECN1-regulated autophagy protein 1 (A)
ENSOARG00000009407	CG	--	--	--	--
ENSOARG00000018465	CG	[O]	Posttranslational modification, protein turnover, chaperones	Biological Process: protein polyubiquitination (GO:0000209);; Molecular Function: ubiquitin-protein transferase activity (GO:0004842);; Molecular Function: receptor activity (GO:0004872);; Molecular Function: zinc ion binding (GO:0008270);; Biological Process: protein metabolic process (GO:0019538);; Cellular Component: integral component of endoplasmic reticulum membrane (GO:0030176);; Biologica…	K10636|0|oas:101119154|AMFR; autocrine motility factor receptor, E3 ubiquitin protein ligase; K10636 autocrine motility factor receptor [EC:6.3.2.19] (A)
ENSOARG00000011418	CG	[S]	Function unknown	Biological Process: kidney development (GO:0001822);; Molecular Function: binding (GO:0005488);; Biological Process: cell adhesion (GO:0007155);; Cellular Component: membrane (GO:0016020);; Cellular Component: extracellular matrix (GO:0031012);; Cellular Component: cell part (GO:0044464);; Biological Process: positive regulation of biological process (GO:0048518);; Biological Process: negative re…	--
ENSOARG00000017752	CG	[S]	Function unknown	Molecular Function: binding (GO:0005488);; Cellular Component: nucleus (GO:0005634);; Cellular Component: plasma membrane (GO:0005886);; Biological Process: homophilic cell adhesion via plasma membrane adhesion molecules (GO:0007156);; Biological Process: heterophilic cell-cell adhesion via plasma membrane cell adhesion molecules (GO:0007157);; Biological Process: signal transduction (GO:0007165)…	--
ENSOARG00000013040	CG	[S]	Function unknown	Biological Process: cell activation (GO:0001775);; Biological Process: positive regulation of cytokine production (GO:0001819);; Biological Process: toll-like receptor signaling pathway (GO:0002224);; Biological Process: response to molecule of bacterial origin (GO:0002237);; Biological Process: response to wounding (GO:0009611);; Biological Process: positive regulation of signal transduction (GO…	--
ENSOARG00000017872	CG	[S]	Function unknown	--	--
ENSOARG00000015985	CG	[S]	Function unknown	--	--
ENSOARG00000019402	CG	--	--	--	--
ENSOARG00000017465	CG	--	--	Biological Process: vasculogenesis (GO:0001570);; Biological Process: in utero embryonic development (GO:0001701);; Biological Process: gastrulation with mouth forming second (GO:0001702);; Cellular Component: stress fiber (GO:0001725);; Cellular Component: ruffle (GO:0001726);; Biological Process: establishment of cell polarity involved in ameboidal cell migration (GO:0003365);; Molecular Functi…	K16819|0|oas:101108810|AMOT; angiomotin; K16819 angiomotin (A)
ENSOARG00000009411	CG	--	--	Biological Process: establishment of cell polarity involved in ameboidal cell migration (GO:0003365);; Cellular Component: tight junction (GO:0005923);; Biological Process: muscle contraction (GO:0006936);; Biological Process: nervous system development (GO:0007399);; Cellular Component: COP9 signalosome (GO:0008180);; Biological Process: organ morphogenesis (GO:0009887);; Cellular Component: act…	K06104|0|oas:101103590|AMOTL1; angiomotin like 1; K06104 angiomotin like 1 (A)
ENSOARG00000008268	CG	--	--	Cellular Component: tight junction (GO:0005923);; Biological Process: tissue development (GO:0009888);; Biological Process: Wnt signaling pathway (GO:0016055);; Cellular Component: apical plasma membrane (GO:0016324);; Biological Process: cell differentiation (GO:0030154);; Cellular Component: cytoplasmic vesicle (GO:0031410);; Molecular Function: identical protein binding (GO:0042802);; Cellular…	--
ENSOARG00000019266	CG	--	--	Molecular Function: AMP deaminase activity (GO:0003876);; Biological Process: IMP biosynthetic process (GO:0006188);;	K01490|0|chx:102190922|AMPD2; adenosine monophosphate deaminase 2; K01490 AMP deaminase [EC:3.5.4.6] (A)
ENSOARG00000011248	CG	--	--	--	K01490|0|oas:101103503|AMPD3; adenosine monophosphate deaminase 3; K01490 AMP deaminase [EC:3.5.4.6] (A)
ENSOARG00000017838	CG	--	--	Biological Process: learning (GO:0007612);; Cellular Component: synaptic vesicle (GO:0008021);; Biological Process: synaptic vesicle endocytosis (GO:0048488);;	K12562|0|bta:614722|AMPH; amphiphysin; K12562 amphiphysin (A)
ENSOARG00000011269	CG	--	--	Cellular Component: basal lamina (GO:0005605);; Cellular Component: cell-cell junction (GO:0005911);; Biological Process: odontogenesis of dentin-containing tooth (GO:0042475);;	--
ENSOARG00000004504	CG	--	--	Biological Process: skeletal system development (GO:0001501);; Molecular Function: binding (GO:0005488);; Molecular Function: zinc ion binding (GO:0008270);; Biological Process: organ morphogenesis (GO:0009887);; Biological Process: macromolecule metabolic process (GO:0043170);; Biological Process: primary metabolic process (GO:0044238);; Cellular Component: extracellular region part (GO:0044421)…	K06974|0|oas:101111338|AMZ1; archaelysin family metallopeptidase 1; K06974 archaemetzincin [EC:3.4.-.-] (A)
ENSOARG00000014382	CG	--	--	Cellular Component: anaphase-promoting complex (GO:0005680);; Biological Process: protein K11-linked ubiquitination (GO:0070979);;	K03348|0|oas:101117916|ANAPC1; anaphase promoting complex subunit 1; K03348 anaphase-promoting complex subunit 1 (A)
ENSOARG00000008228	CG	--	--	Cellular Component: anaphase-promoting complex (GO:0005680);; Biological Process: mitotic nuclear division (GO:0007067);; Biological Process: cell division (GO:0051301);; Biological Process: protein K11-linked ubiquitination (GO:0070979);;	K12456|8.00268e-47|phd:102337957|ANAPC13; anaphase promoting complex subunit 13; K12456 anaphase-promoting complex subunit 13 (A)
ENSOARG00000007172	CG	--	--	Molecular Function: nucleic acid binding (GO:0003676);; Cellular Component: anaphase-promoting complex (GO:0005680);; Molecular Function: methyltransferase activity (GO:0008168);; Molecular Function: zinc ion binding (GO:0008270);; Molecular Function: protein phosphatase binding (GO:0019903);; Biological Process: regulation of mitotic metaphase/anaphase transition (GO:0030071);; Biological Proces…	K03351|0|oas:101105914|ANAPC4; anaphase promoting complex subunit 4; K03351 anaphase-promoting complex subunit 4 (A)
ENSOARG00000002192	CG	--	--	--	K18729|0|oas:101109279|ANGEL1; angel homolog 1 (Drosophila); K18729 protein angel (A)
ENSOARG00000009633	CG	[A]	RNA processing and modification	--	K18729|0|oas:101113611|ANGEL2; angel homolog 2 (Drosophila); K18729 protein angel (A)
ENSOARG00000015100	CG	--	--	Biological Process: in utero embryonic development (GO:0001701);; Biological Process: sprouting angiogenesis (GO:0002040);; Biological Process: positive regulation of receptor internalization (GO:0002092);; Cellular Component: extracellular space (GO:0005615);; Cellular Component: plasma membrane (GO:0005886);; Cellular Component: microvillus (GO:0005902);; Biological Process: response to stress …	K05465|0|oas:497271|ANGPT1; angiopoietin 1; K05465 angiopoietin 1 (A)
ENSOARG00000006253	CG	--	--	Biological Process: positive regulation of protein phosphorylation (GO:0001934);; Biological Process: immune system process (GO:0002376);; Cellular Component: extracellular space (GO:0005615);; Biological Process: response to stress (GO:0006950);; Molecular Function: enzyme activator activity (GO:0008047);; Biological Process: positive regulation of intracellular signal transduction (GO:0010740);…	K05466|0|oas:497273|ANGPT2; angiopoietin 2; K05466 angiopoietin 2 (A)
ENSOARG00000016322	CG	--	--	Biological Process: blood vessel development (GO:0001568);; Molecular Function: receptor binding (GO:0005102);; Cellular Component: extracellular space (GO:0005615);; Biological Process: response to stress (GO:0006950);; Biological Process: cell adhesion (GO:0007155);; Biological Process: transmembrane receptor protein tyrosine kinase signaling pathway (GO:0007169);; Cellular Component: membrane …	--
ENSOARG00000012521	CG	--	--	Biological Process: blood vessel development (GO:0001568);; Molecular Function: receptor binding (GO:0005102);; Cellular Component: extracellular space (GO:0005615);; Biological Process: response to stress (GO:0006950);; Biological Process: cell adhesion (GO:0007155);; Biological Process: transmembrane receptor protein tyrosine kinase signaling pathway (GO:0007169);; Cellular Component: membrane …	--
ENSOARG00000009450	CG	--	--	Biological Process: blood vessel development (GO:0001568);; Molecular Function: phospholipase inhibitor activity (GO:0004859);; Molecular Function: integrin binding (GO:0005178);; Molecular Function: binding (GO:0005488);; Cellular Component: extracellular region (GO:0005576);; Cellular Component: extracellular space (GO:0005615);; Biological Process: glycerol metabolic process (GO:0006071);; Bio…	--
ENSOARG00000003792	CG	--	--	Molecular Function: enzyme inhibitor activity (GO:0004857);; Cellular Component: proteinaceous extracellular matrix (GO:0005578);; Cellular Component: extracellular space (GO:0005615);; Biological Process: cell adhesion (GO:0007155);; Biological Process: signal transduction (GO:0007165);; Biological Process: positive regulation of macromolecule metabolic process (GO:0010604);; Cellular Component:…	K08767|0|oas:101104317|ANGPTL4; angiopoietin-like 4; K08767 angiopoietin-like 4 (A)
ENSOARG00000007278	CG	--	--	Biological Process: blood vessel development (GO:0001568);; Molecular Function: binding (GO:0005488);; Cellular Component: extracellular region (GO:0005576);; Biological Process: cell adhesion (GO:0007155);; Biological Process: signal transduction (GO:0007165);; Cellular Component: membrane (GO:0016020);; Biological Process: regulation of metabolic process (GO:0019222);; Biological Process: respo…	--
ENSOARG00000003473	CG	--	--	Biological Process: angiogenesis (GO:0001525);; Molecular Function: binding (GO:0005488);; Cellular Component: extracellular region (GO:0005576);; Biological Process: response to stress (GO:0006950);; Biological Process: cell adhesion (GO:0007155);; Biological Process: signal transduction (GO:0007165);; Cellular Component: membrane (GO:0016020);; Cellular Component: extracellular matrix (GO:00310…	--
ENSOARG00000002688	CG	[R]	General function prediction only	Molecular Function: actin binding (GO:0003779);; Biological Process: nucleobase-containing compound metabolic process (GO:0006139);; Biological Process: porphyrin-containing compound biosynthetic process (GO:0006779);; Biological Process: ER to Golgi vesicle-mediated transport (GO:0006888);; Biological Process: signal transduction (GO:0007165);; Cellular Component: spectrin-associated cytoskeleto…	K10380|0|bom:102283973|ANK1; ankyrin 1, erythrocytic; K10380 ankyrin (A)
ENSOARG00000000537	CG	[R]	General function prediction only	Molecular Function: catalytic activity (GO:0003824);; Molecular Function: binding (GO:0005488);; Biological Process: multicellular organismal development (GO:0007275);; Biological Process: protein ubiquitination (GO:0016567);; Cellular Component: intracellular membrane-bounded organelle (GO:0043231);; Cellular Component: cytoplasmic part (GO:0044444);; Cellular Component: intracellular organelle …	K10380|0|oas:101115623|ANK2; ankyrin 2, neuronal; K10380 ankyrin (A)
ENSOARG00000004265	CG	[R]	General function prediction only	Molecular Function: binding (GO:0005488);; Biological Process: cellular protein modification process (GO:0006464);; Biological Process: cellular component organization (GO:0016043);; Molecular Function: transferase activity (GO:0016740);; Biological Process: developmental process (GO:0032502);; Cellular Component: intracellular membrane-bounded organelle (GO:0043231);; Cellular Component: cytopla…	K10380|0|chx:102189650|ANK3; ankyrin 3, node of Ranvier (ankyrin G); K10380 ankyrin (A)
ENSOARG00000016349	CG	--	--	--	--
ENSOARG00000017693	CG	[R]	General function prediction only	Biological Process: transport (GO:0006810);; Biological Process: signal transduction (GO:0007165);; Cellular Component: membrane (GO:0016020);; Biological Process: developmental process (GO:0032502);; Cellular Component: intracellular membrane-bounded organelle (GO:0043231);; Cellular Component: cytoplasmic part (GO:0044444);; Cellular Component: intracellular organelle part (GO:0044446);;	--
ENSOARG00000016796	CG	[R]	General function prediction only	--	--
ENSOARG00000010152	CG	[R]	General function prediction only	Biological Process: signal transduction (GO:0007165);; Molecular Function: cytoskeletal protein binding (GO:0008092);; Biological Process: regulation of gene expression (GO:0010468);; Biological Process: RNA metabolic process (GO:0016070);; Cellular Component: macromolecular complex (GO:0032991);; Biological Process: cellular macromolecule biosynthetic process (GO:0034645);; Biological Process: n…	--
ENSOARG00000006151	CG	--	--	--	--
ENSOARG00000018887	CG	[R]	General function prediction only	Molecular Function: catalytic activity (GO:0003824);; Molecular Function: protein binding (GO:0005515);; Biological Process: transcription, DNA-templated (GO:0006351);; Biological Process: cellular protein modification process (GO:0006464);; Biological Process: regulation of signal transduction (GO:0009966);; Biological Process: regulation of macromolecule biosynthetic process (GO:0010556);; Biol…	--
ENSOARG00000013109	CG	--	--	Molecular Function: inorganic phosphate transmembrane transporter activity (GO:0005315);; Cellular Component: integral component of plasma membrane (GO:0005887);; Molecular Function: phosphate ion transmembrane transporter activity (GO:0015114);; Biological Process: regulation of bone mineralization (GO:0030500);; Molecular Function: inorganic diphosphate transmembrane transporter activity (GO:00…	--
ENSOARG00000017958	CG	--	--	Molecular Function: zinc ion binding (GO:0008270);; Biological Process: cellular process (GO:0009987);;	K11967|0|oas:101111273|ANKIB1; ankyrin repeat and IBR domain containing 1; K11967 ankyrin repeat and IBR domain-containing protein 1 (A)
ENSOARG00000017719	CG	[R]	General function prediction only	Biological Process: positive regulation of cytokine production (GO:0001819);; Biological Process: adaptive immune response (GO:0002250);; Biological Process: immune response-activating signal transduction (GO:0002757);; Molecular Function: protein kinase activity (GO:0004672);; Molecular Function: protein binding (GO:0005515);; Cellular Component: extracellular region (GO:0005576);; Cellular Comp…	K16289|0|oas:101109481|ANKK1; ankyrin repeat and kinase domain containing 1; K16289 ankyrin repeat and protein kinase domain-containing protein 1 [EC:2.7.11.1] (A)
ENSOARG00000010084	CG	--	--	Biological Process: mitotic nuclear envelope reassembly (GO:0007084);; Cellular Component: integral component of endoplasmic reticulum membrane (GO:0030176);; Biological Process: positive regulation of protein dephosphorylation (GO:0035307);; Biological Process: negative regulation of phosphorylation (GO:0042326);; Molecular Function: protein phosphatase 2A binding (GO:0051721);;	--
ENSOARG00000008635	CG	[R]	General function prediction only	Cellular Component: cilium (GO:0005929);; Biological Process: multicellular organismal process (GO:0032501);; Cellular Component: chromatoid body (GO:0033391);; Biological Process: macromolecule metabolic process (GO:0043170);; Biological Process: single-organism cellular process (GO:0044763);; Molecular Function: metal ion binding (GO:0046872);; Biological Process: cellular process involved in r…	--
ENSOARG00000015908	CG	[R]	General function prediction only	Molecular Function: RNA polymerase II transcription factor binding (GO:0001085);; Molecular Function: RNA polymerase II transcription coactivator activity (GO:0001105);; Molecular Function: p53 binding (GO:0002039);; Molecular Function: DNA binding (GO:0003677);; Molecular Function: transcription corepressor activity (GO:0003714);; Molecular Function: actin binding (GO:0003779);; Cellular Compone…	--
ENSOARG00000007048	CG	[R]	General function prediction only	Biological Process: regulation of transcription, DNA-templated (GO:0006355);; Biological Process: cell cycle (GO:0007049);; Molecular Function: cytoskeletal protein binding (GO:0008092);; Biological Process: response to organic substance (GO:0010033);; Biological Process: cellular component organization (GO:0016043);; Biological Process: protein ubiquitination (GO:0016567);; Molecular Function: e…	--
ENSOARG00000013924	CG	--	--	Biological Process: in utero embryonic development (GO:0001701);; Biological Process: tissue homeostasis (GO:0001894);; Molecular Function: protein binding (GO:0005515);; Cellular Component: nucleus (GO:0005634);; Biological Process: DNA metabolic process (GO:0006259);; Biological Process: apoptotic process (GO:0006915);; Biological Process: cellular response to DNA damage stimulus (GO:0006974);;…	--
ENSOARG00000000971	CG	--	--	Molecular Function: protein binding (GO:0005515);; Cellular Component: nucleus (GO:0005634);; Cellular Component: cytoplasm (GO:0005737);; Cellular Component: plasma membrane (GO:0005886);; Biological Process: cellular protein modification process (GO:0006464);; Biological Process: cellular response to DNA damage stimulus (GO:0006974);; Biological Process: cell communication (GO:0007154);; Biolog…	--
ENSOARG00000011906	CG	--	--	Molecular Function: receptor binding (GO:0005102);; Cellular Component: endoplasmic reticulum (GO:0005783);; Biological Process: protein retention in ER lumen (GO:0006621);; Biological Process: regulation of receptor biosynthetic process (GO:0010869);; Cellular Component: perinuclear region of cytoplasm (GO:0048471);; Biological Process: regulation of anoikis (GO:2000209);;	--
ENSOARG00000007810	CG	[R]	General function prediction only	Molecular Function: catalytic activity (GO:0003824);; Molecular Function: binding (GO:0005488);; Biological Process: protein ubiquitination (GO:0016567);; Biological Process: developmental process (GO:0032502);; Cellular Component: intracellular membrane-bounded organelle (GO:0043231);; Cellular Component: cytoplasmic part (GO:0044444);; Cellular Component: intracellular organelle part (GO:004444…	--
ENSOARG00000013568	CG	[R]	General function prediction only	Biological Process: reproduction (GO:0000003);; Biological Process: blood vessel maturation (GO:0001955);; Molecular Function: RNA binding (GO:0003723);; Molecular Function: catalytic activity (GO:0003824);; Molecular Function: binding (GO:0005488);; Cellular Component: nucleus (GO:0005634);; Cellular Component: cytoplasm (GO:0005737);; Biological Process: multicellular organismal development (GO…	K16726|0|chx:102181018|ANKRD17; ankyrin repeat domain 17; K16726 ankyrin repeat domain-containing protein 17 (A)
ENSOARG00000014657	CG	[R]	General function prediction only	Biological Process: reproduction (GO:0000003);; Molecular Function: catalytic activity (GO:0003824);; Molecular Function: protein binding (GO:0005515);; Biological Process: cellular protein modification process (GO:0006464);; Biological Process: signal transduction (GO:0007165);; Biological Process: regulation of gene expression (GO:0010468);; Biological Process: RNA metabolic process (GO:0016070…	--
ENSOARG00000013747	CG	[R]	General function prediction only	Molecular Function: actin binding (GO:0003779);; Cellular Component: nucleus (GO:0005634);; Biological Process: fatty acid metabolic process (GO:0006631);; Biological Process: signal transduction (GO:0007165);; Cellular Component: actin cytoskeleton (GO:0015629);; Biological Process: regulation of nucleobase-containing compound metabolic process (GO:0019219);; Molecular Function: titin binding (G…	--
ENSOARG00000004199	CG	[R]	General function prediction only	Molecular Function: catalytic activity (GO:0003824);; Molecular Function: guanyl-nucleotide exchange factor activity (GO:0005085);; Molecular Function: GTPase activator activity (GO:0005096);; Molecular Function: protein binding (GO:0005515);; Cellular Component: lysosome (GO:0005764);; Cellular Component: early endosome (GO:0005769);; Biological Process: multicellular organismal development (GO:…	--
ENSOARG00000015280	CG	[R]	General function prediction only	Molecular Function: actin binding (GO:0003779);; Molecular Function: catalytic activity (GO:0003824);; Biological Process: signal transduction (GO:0007165);; Cellular Component: membrane (GO:0016020);; Biological Process: cellular component organization (GO:0016043);; Biological Process: protein ubiquitination (GO:0016567);; Biological Process: regulation of nucleobase-containing compound metabol…	K15502|0|chx:102180432|ANKRD28; ankyrin repeat domain 28; K15502 serine/threonine-protein phosphatase 6 regulatory ankyrin repeat subunit A (A)
ENSOARG00000007830	CG	[R]	General function prediction only	Molecular Function: catalytic activity (GO:0003824);; Molecular Function: binding (GO:0005488);; Biological Process: multicellular organismal development (GO:0007275);; Biological Process: protein ubiquitination (GO:0016567);; Cellular Component: intracellular membrane-bounded organelle (GO:0043231);; Cellular Component: cytoplasmic part (GO:0044444);; Cellular Component: intracellular organelle …	--
ENSOARG00000017253	CG	[R]	General function prediction only	Biological Process: skeletal system development (GO:0001501);; Molecular Function: protein binding (GO:0005515);; Biological Process: transcription, DNA-templated (GO:0006351);; Biological Process: apoptotic process (GO:0006915);; Biological Process: cell surface receptor signaling pathway (GO:0007166);; Biological Process: organ morphogenesis (GO:0009887);; Biological Process: regulation of sign…	--
ENSOARG00000013954	CG	[R]	General function prediction only	Molecular Function: binding (GO:0005488);; Biological Process: signal transduction (GO:0007165);; Biological Process: macromolecule biosynthetic process (GO:0009059);; Biological Process: anatomical structure morphogenesis (GO:0009653);; Biological Process: primary metabolic process (GO:0044238);; Biological Process: cellular macromolecule metabolic process (GO:0044260);; Cellular Component: intr…	--
ENSOARG00000017467	CG	[R]	General function prediction only	Molecular Function: binding (GO:0005488);; Biological Process: signal transduction (GO:0007165);; Biological Process: multicellular organismal development (GO:0007275);; Cellular Component: macromolecular complex (GO:0032991);; Cellular Component: intracellular membrane-bounded organelle (GO:0043231);; Biological Process: primary metabolic process (GO:0044238);; Biological Process: cellular macro…	--
ENSOARG00000020616	CG	--	--	Biological Process: skeletal system development (GO:0001501);; Molecular Function: catalytic activity (GO:0003824);; Molecular Function: protein binding (GO:0005515);; Biological Process: cellular protein modification process (GO:0006464);; Biological Process: apoptotic process (GO:0006915);; Biological Process: cell surface receptor signaling pathway (GO:0007166);; Biological Process: organ morp…	--
ENSOARG00000003478	CG	--	--	Cellular Component: cytoplasm (GO:0005737);; Biological Process: signal transduction (GO:0007165);; Biological Process: regulation of gene expression (GO:0010468);; Biological Process: RNA metabolic process (GO:0016070);; Biological Process: multicellular organismal process (GO:0032501);; Biological Process: developmental process (GO:0032502);; Biological Process: positive regulation of biologica…	--
ENSOARG00000000903	CG	[R]	General function prediction only	Biological Process: regulation of immune system process (GO:0002682);; Biological Process: regulation of transcription, DNA-templated (GO:0006355);; Biological Process: protein import into nucleus (GO:0006606);; Biological Process: apoptotic process (GO:0006915);; Biological Process: cell surface receptor signaling pathway (GO:0007166);; Molecular Function: cytoskeletal protein binding (GO:000809…	--
ENSOARG00000002530	CG	[R]	General function prediction only	Biological Process: positive regulation of transcription, DNA-templated (GO:0045893);;	--
ENSOARG00000016961	CG	[R]	General function prediction only	Molecular Function: catalytic activity (GO:0003824);; Molecular Function: binding (GO:0005488);; Biological Process: protein ubiquitination (GO:0016567);; Biological Process: developmental process (GO:0032502);; Cellular Component: intracellular organelle (GO:0043229);; Biological Process: single-organism cellular process (GO:0044763);; Biological Process: regulation of cellular process (GO:00507…	--
ENSOARG00000011333	CG	[R]	General function prediction only	Biological Process: metabolic process (GO:0008152);; Cellular Component: cell part (GO:0044464);; Biological Process: single-organism cellular process (GO:0044763);; Biological Process: negative regulation of cellular process (GO:0048523);; Biological Process: response to stimulus (GO:0050896);;	--
ENSOARG00000007469	CG	[R]	General function prediction only	Molecular Function: protein binding (GO:0005515);; Biological Process: signal transduction (GO:0007165);; Biological Process: regulation of gene expression (GO:0010468);; Cellular Component: membrane (GO:0016020);; Biological Process: RNA metabolic process (GO:0016070);; Molecular Function: transferase activity (GO:0016740);; Biological Process: cell differentiation (GO:0030154);; Cellular Compon…	--
ENSOARG00000012668	CG	[R]	General function prediction only	Cellular Component: nucleus (GO:0005634);; Cellular Component: cytoplasm (GO:0005737);; Molecular Function: cytoskeletal protein binding (GO:0008092);; Biological Process: protein ubiquitination (GO:0016567);; Molecular Function: transferase activity (GO:0016740);; Biological Process: regulation of nucleobase-containing compound metabolic process (GO:0019219);; Biological Process: regulation of l…	--
ENSOARG00000017244	CG	[R]	General function prediction only	Molecular Function: actin binding (GO:0003779);; Molecular Function: transferase activity (GO:0016740);; Molecular Function: titin binding (GO:0031432);; Biological Process: intracellular signal transduction (GO:0035556);; Cellular Component: intracellular organelle (GO:0043229);; Biological Process: primary metabolic process (GO:0044238);; Biological Process: cellular macromolecule metabolic pro…	--
ENSOARG00000001760	CG	[R]	General function prediction only	Molecular Function: catalytic activity (GO:0003824);; Molecular Function: protein binding (GO:0005515);; Biological Process: cellular protein modification process (GO:0006464);; Biological Process: signal transduction (GO:0007165);; Cellular Component: intracellular membrane-bounded organelle (GO:0043231);; Cellular Component: cytoplasmic part (GO:0044444);; Biological Process: single-organism de…	--
ENSOARG00000017995	CG	[R]	General function prediction only	Molecular Function: catalytic activity (GO:0003824);; Molecular Function: binding (GO:0005488);; Biological Process: cellular protein modification process (GO:0006464);; Biological Process: signal transduction (GO:0007165);; Biological Process: developmental process (GO:0032502);; Cellular Component: intracellular membrane-bounded organelle (GO:0043231);; Cellular Component: cytoplasmic part (GO:…	--
ENSOARG00000011089	CG	[R]	General function prediction only	Molecular Function: catalytic activity (GO:0003824);; Molecular Function: protein binding (GO:0005515);; Cellular Component: nucleus (GO:0005634);; Cellular Component: cytoplasm (GO:0005737);; Biological Process: substrate-dependent cell migration (GO:0006929);; Biological Process: signal transduction (GO:0007165);; Biological Process: neuron remodeling (GO:0016322);; Biological Process: regulati…	--
ENSOARG00000003756	CG	[R]	General function prediction only	Biological Process: reproduction (GO:0000003);; Biological Process: gene expression (GO:0010467);; Molecular Function: kinase activity (GO:0016301);; Biological Process: protein ubiquitination (GO:0016567);; Cellular Component: ribonucleoprotein granule (GO:0035770);; Cellular Component: intracellular membrane-bounded organelle (GO:0043231);; Cellular Component: cytoplasmic part (GO:0044444);; Bi…	--
ENSOARG00000014563	CG	[R]	General function prediction only	Cellular Component: plasma membrane (GO:0005886);; Cellular Component: intracellular part (GO:0044424);; Biological Process: single-organism cellular process (GO:0044763);; Biological Process: regulation of cellular process (GO:0050794);;	--
ENSOARG00000011062	CG	[R]	General function prediction only	Molecular Function: catalytic activity (GO:0003824);; Molecular Function: binding (GO:0005488);; Biological Process: cellular protein modification process (GO:0006464);; Cellular Component: macromolecular complex (GO:0032991);; Cellular Component: intracellular organelle (GO:0043229);; Cellular Component: cytoplasmic part (GO:0044444);; Biological Process: single-organism cellular process (GO:004…	--
ENSOARG00000004727	CG	--	--	--	--
ENSOARG00000019955	CG	--	--	Molecular Function: metal ion binding (GO:0046872);;	--
ENSOARG00000004361	CG	--	--	Biological Process: cytokinesis (GO:0000910);; Molecular Function: actin binding (GO:0003779);; Molecular Function: phospholipid binding (GO:0005543);; Cellular Component: actomyosin contractile ring (GO:0005826);;	K18621|0|oas:101116045|ANLN; anillin, actin binding protein; K18621 actin-binding protein anillin (A)
ENSOARG00000017817	CG	--	--	Molecular Function: chloride channel activity (GO:0005254);; Cellular Component: intracellular (GO:0005622);; Cellular Component: plasma membrane (GO:0005886);; Cellular Component: integral component of membrane (GO:0016021);; Biological Process: regulation of membrane potential (GO:0042391);;	--
ENSOARG00000004094	CG	--	--	Cellular Component: intracellular (GO:0005622);; Cellular Component: plasma membrane (GO:0005886);; Cellular Component: integral component of membrane (GO:0016021);;	--
ENSOARG00000008932	CG	--	--	Molecular Function: intracellular calcium activated chloride channel activity (GO:0005229);; Cellular Component: nucleus (GO:0005634);; Cellular Component: plasma membrane (GO:0005886);; Cellular Component: chloride channel complex (GO:0034707);;	--
ENSOARG00000014095	CG	--	--	Molecular Function: chloride channel activity (GO:0005254);; Cellular Component: intracellular (GO:0005622);; Biological Process: transport (GO:0006810);; Cellular Component: integral component of membrane (GO:0016021);; Cellular Component: chloride channel complex (GO:0034707);;	--
ENSOARG00000014173	CG	--	--	Cellular Component: intracellular (GO:0005622);; Biological Process: transport (GO:0006810);; Cellular Component: integral component of membrane (GO:0016021);;	--
ENSOARG00000007778	CG	--	--	Molecular Function: chloride channel activity (GO:0005254);; Cellular Component: intracellular (GO:0005622);; Cellular Component: chloride channel complex (GO:0034707);;	--
ENSOARG00000019578	CG	--	--	Biological Process: activation of blood coagulation via clotting cascade (GO:0002543);; Molecular Function: calcium activated cation channel activity (GO:0005227);; Molecular Function: voltage-gated ion channel activity (GO:0005244);; Molecular Function: chloride channel activity (GO:0005254);; Cellular Component: intracellular (GO:0005622);; Cellular Component: plasma membrane (GO:0005886);; Cel…	--
ENSOARG00000009753	CG	--	--	Cellular Component: extracellular region (GO:0005576);; Biological Process: negative regulation of peptidase activity (GO:0010466);; Molecular Function: peptidase inhibitor activity (GO:0030414);;	--
ENSOARG00000020772	CG	--	--	Molecular Function: nucleic acid binding (GO:0003676);; Molecular Function: protein binding (GO:0005515);; Cellular Component: nucleus (GO:0005634);; Cellular Component: endoplasmic reticulum (GO:0005783);; Biological Process: chromatin organization (GO:0006325);; Biological Process: DNA-templated transcription, elongation (GO:0006354);; Biological Process: regulation of transcription, DNA-templa…	K18648|2.35076e-99|oas:101102602|ANP32E; acidic (leucine-rich) nuclear phosphoprotein 32 family, member E; K18648 acidic leucine-rich nuclear phosphoprotein 32 family member E (A)
ENSOARG00000011841	CG	[E]	Amino acid transport and metabolism	Biological Process: angiogenesis (GO:0001525);; Molecular Function: aminopeptidase activity (GO:0004177);; Cellular Component: endoplasmic reticulum-Golgi intermediate compartment (GO:0005793);; Biological Process: proteolysis (GO:0006508);; Molecular Function: metallopeptidase activity (GO:0008237);; Molecular Function: zinc ion binding (GO:0008270);; Cellular Component: external side of plasma …	K11140|0|oas:101104860|ANPEP; alanyl (membrane) aminopeptidase; K11140 aminopeptidase N [EC:3.4.11.2] (A)
ENSOARG00000019828	CG	--	--	Molecular Function: transmembrane signaling receptor activity (GO:0004888);; Molecular Function: binding (GO:0005488);; Molecular Function: collagen binding (GO:0005518);; Cellular Component: integral component of membrane (GO:0016021);; Biological Process: reproductive process (GO:0022414);; Cellular Component: lamellipodium membrane (GO:0031258);; Cellular Component: filopodium membrane (GO:003…	--
ENSOARG00000018889	CG	--	--	Molecular Function: receptor activity (GO:0004872);; Cellular Component: integral component of membrane (GO:0016021);; Biological Process: reproductive process (GO:0022414);;	--
ENSOARG00000012672	CG	--	--	Cellular Component: cornified envelope (GO:0001533);; Molecular Function: structural molecule activity (GO:0005198);; Molecular Function: calcium ion binding (GO:0005509);; Molecular Function: calcium-dependent phospholipid binding (GO:0005544);; Cellular Component: nucleus (GO:0005634);; Cellular Component: cytoplasm (GO:0005737);; Cellular Component: cilium (GO:0005929);; Biological Process: ce…	K17091|0|oas:101123269|ANXA1; annexin A1; K17091 annexin A1 (A)
ENSOARG00000015584	CG	--	--	Biological Process: immune system process (GO:0002376);; Molecular Function: calcium ion binding (GO:0005509);; Molecular Function: protein binding (GO:0005515);; Molecular Function: calcium-dependent phospholipid binding (GO:0005544);; Cellular Component: mitochondrion (GO:0005739);; Cellular Component: cytoskeleton (GO:0005856);; Cellular Component: plasma membrane (GO:0005886);; Biological Pro…	K17097|0|oas:101122664|ANXA10; annexin A10; K17097 annexin A10 (A)
ENSOARG00000009924	CG	--	--	Biological Process: neutrophil homeostasis (GO:0001780);; Molecular Function: calcium ion binding (GO:0005509);; Molecular Function: calcium-dependent phospholipid binding (GO:0005544);; Cellular Component: nuclear envelope (GO:0005635);; Cellular Component: nucleoplasm (GO:0005654);; Cellular Component: spindle (GO:0005819);; Biological Process: calcium ion transport (GO:0006816);; Biological Pr…	K17095|0|oas:101105975|ANXA11; annexin A11; K17095 annexin A7/11 (A)
ENSOARG00000009876	CG	--	--	Molecular Function: calcium ion binding (GO:0005509);; Molecular Function: protein binding (GO:0005515);; Molecular Function: calcium-dependent phospholipid binding (GO:0005544);; Cellular Component: cytoskeleton (GO:0005856);; Cellular Component: plasma membrane (GO:0005886);; Biological Process: ion transport (GO:0006811);; Biological Process: cell cycle (GO:0007049);; Cellular Component: cytop…	K17099|1.22123e-176|chx:102190801|ANXA13; annexin A13; K17099 annexin A13 (A)
ENSOARG00000014826	CG	--	--	Molecular Function: phospholipase inhibitor activity (GO:0004859);; Molecular Function: protein binding (GO:0005515);; Molecular Function: phospholipid binding (GO:0005543);; Cellular Component: proteinaceous extracellular matrix (GO:0005578);; Cellular Component: plasma membrane (GO:0005886);; Biological Process: blood coagulation (GO:0007596);; Cellular Component: cytoplasmic membrane-bounded v…	K17092|2.89334e-135|umr:103676805|ANXA2; annexin A2; K17092 annexin A2 (A)
ENSOARG00000018710	CG	--	--	Biological Process: immune system process (GO:0002376);; Molecular Function: calcium ion binding (GO:0005509);; Molecular Function: calcium-dependent phospholipid binding (GO:0005544);; Cellular Component: nucleus (GO:0005634);; Cellular Component: spindle (GO:0005819);; Cellular Component: plasma membrane (GO:0005886);; Biological Process: calcium ion transport (GO:0006816);; Biological Process:…	K17089|0|oas:101111885|ANXA3; annexin A3; K17089 annexin A3 (A)
ENSOARG00000019781	CG	--	--	Molecular Function: calcium ion binding (GO:0005509);; Molecular Function: calcium-dependent phospholipid binding (GO:0005544);; Cellular Component: spindle (GO:0005819);; Cellular Component: plasma membrane (GO:0005886);; Biological Process: calcium ion transport (GO:0006816);; Biological Process: regulation of muscle contraction (GO:0006937);; Biological Process: response to stress (GO:0006950)…	K17093|0|oas:101107176|ANXA4; annexin A4; K17093 annexin A4 (A)
ENSOARG00000014830	CG	--	--	Molecular Function: calcium ion binding (GO:0005509);; Molecular Function: calcium-dependent phospholipid binding (GO:0005544);; Cellular Component: intracellular (GO:0005622);; Cellular Component: spindle (GO:0005819);; Biological Process: calcium ion transport (GO:0006816);; Biological Process: regulation of muscle contraction (GO:0006937);; Biological Process: cytokinesis, completion of separa…	K16646|0|oas:101114445|ANXA5; annexin A5; K16646 annexin A5 (A)
ENSOARG00000007635	CG	--	--	Biological Process: immune system process (GO:0002376);; Molecular Function: calcium ion binding (GO:0005509);; Molecular Function: calcium-dependent phospholipid binding (GO:0005544);; Cellular Component: nuclear envelope (GO:0005635);; Cellular Component: endoplasmic reticulum membrane (GO:0005789);; Cellular Component: cytosol (GO:0005829);; Cellular Component: cytoskeleton (GO:0005856);; Cell…	K17095|0|oas:101118663|ANXA7; annexin A7; K17095 annexin A7/11 (A)
ENSOARG00000020891	CG	--	--	Molecular Function: phosphatidylserine binding (GO:0001786);; Biological Process: immune system process (GO:0002376);; Molecular Function: calcium ion binding (GO:0005509);; Molecular Function: protein binding (GO:0005515);; Molecular Function: calcium-dependent phospholipid binding (GO:0005544);; Cellular Component: cytosol (GO:0005829);; Cellular Component: cytoskeleton (GO:0005856);; Cellular …	K17090|0|oas:101109752|ANXA9; annexin A9; K17090 annexin A9 (A)
ENSOARG00000003703	CG	--	--	Cellular Component: extracellular region (GO:0005576);; Biological Process: lipopolysaccharide metabolic process (GO:0008653);; Molecular Function: acyloxyacyl hydrolase activity (GO:0050528);; Biological Process: negative regulation of inflammatory response (GO:0050728);;	K01065|0|oas:101115787|AOAH; acyloxyacyl hydrolase (neutrophil); K01065 acyloxyacyl hydrolase [EC:3.1.1.77] (A)
ENSOARG00000016052	CG	[F]	Nucleotide transport and metabolism	Molecular Function: aldehyde oxidase activity (GO:0004031);; Molecular Function: iron ion binding (GO:0005506);; Cellular Component: cytoplasm (GO:0005737);; Molecular Function: UDP-N-acetylmuramate dehydrogenase activity (GO:0008762);; Molecular Function: electron carrier activity (GO:0009055);; Molecular Function: oxidoreductase activity, acting on CH or CH2 groups (GO:0016725);; Molecular Func…	K00157|0|oas:101104557|aldehyde oxidase-like; K00157 aldehyde oxidase [EC:1.2.3.1] (A)
ENSOARG00000003104	CG	--	--	Cellular Component: nucleolus (GO:0005730);; Cellular Component: endosome (GO:0005768);; Cellular Component: Golgi apparatus (GO:0005794);; Cellular Component: transport vesicle (GO:0030133);; Biological Process: regulation of Arp2/3 complex-mediated actin nucleation (GO:0034315);; Biological Process: cellular protein localization (GO:0034613);; Biological Process: negative regulation of substrat…	--
ENSOARG00000004068	CG	[U]	Intracellular trafficking, secretion, and vesicular transport	Biological Process: skeletal system development (GO:0001501);; Molecular Function: protein binding (GO:0005515);; Cellular Component: extracellular region (GO:0005576);; Cellular Component: Golgi apparatus (GO:0005794);; Cellular Component: plasma membrane (GO:0005886);; Cellular Component: coated pit (GO:0005905);; Biological Process: intracellular protein transport (GO:0006886);; Biological Pro…	K12392|0|phd:102343250|AP1B1; adaptor-related protein complex 1, beta 1 subunit; K12392 AP-1 complex subunit beta-1 (A)
ENSOARG00000003833	CG	--	--	Cellular Component: Golgi apparatus (GO:0005794);; Cellular Component: trans-Golgi network (GO:0005802);; Cellular Component: plasma membrane (GO:0005886);; Cellular Component: coated pit (GO:0005905);; Biological Process: intracellular protein transport (GO:0006886);; Biological Process: endocytosis (GO:0006897);; Molecular Function: protein transporter activity (GO:0008565);; Biological Process…	K12391|0|oas:101104002|AP1G1; adaptor-related protein complex 1, gamma 1 subunit; K12391 AP-1 complex subunit gamma-1 (A)
ENSOARG00000000090	CG	--	--	Cellular Component: Golgi apparatus (GO:0005794);; Biological Process: intracellular protein transport (GO:0006886);; Biological Process: vesicle-mediated transport (GO:0016192);; Cellular Component: clathrin adaptor complex (GO:0030131);; Cellular Component: clathrin-coated vesicle membrane (GO:0030665);; Biological Process: melanosome organization (GO:0032438);; Biological Process: endosome to …	K12393|0|ptr:468761|AP1M1; adaptor-related protein complex 1, mu 1 subunit; K12393 AP-1 complex subunit mu (A)
ENSOARG00000012817	CG	[U]	Intracellular trafficking, secretion, and vesicular transport	Cellular Component: Golgi apparatus (GO:0005794);; Cellular Component: coated pit (GO:0005905);; Biological Process: intracellular protein transport (GO:0006886);; Biological Process: endocytosis (GO:0006897);; Molecular Function: protein transporter activity (GO:0008565);; Biological Process: response to virus (GO:0009615);; Cellular Component: membrane coat (GO:0030117);; Cellular Component: cy…	K12394|1.74135e-100|pps:100983447|AP1S2; adaptor-related protein complex 1, sigma 2 subunit; K12394 AP-1 complex subunit sigma 1/2 (A)
ENSOARG00000020391	CG	[U]	Intracellular trafficking, secretion, and vesicular transport	Cellular Component: Golgi membrane (GO:0000139);; Cellular Component: coated pit (GO:0005905);; Biological Process: intracellular protein transport (GO:0006886);; Biological Process: endocytosis (GO:0006897);; Molecular Function: protein transporter activity (GO:0008565);; Biological Process: response to virus (GO:0009615);; Biological Process: vesicle-mediated transport (GO:0016192);; Cellular C…	K12395|5.74084e-109|chx:102184293|AP1S3; adaptor-related protein complex 1, sigma 3 subunit; K12395 AP-1 complex subunit sigma-3 (A)
ENSOARG00000010791	CG	[U]	Intracellular trafficking, secretion, and vesicular transport	Biological Process: intracellular protein transport (GO:0006886);; Molecular Function: protein transporter activity (GO:0008565);; Biological Process: vesicle-mediated transport (GO:0016192);; Cellular Component: AP-2 adaptor complex (GO:0030122);;	K11827|8.73586e-100|phd:102344421|AP2S1; adaptor-related protein complex 2, sigma 1 subunit; K11827 AP-2 complex subunit sigma-1 (A)
ENSOARG00000017119	CG	[U]	Intracellular trafficking, secretion, and vesicular transport	Molecular Function: transporter activity (GO:0005215);; Cellular Component: Golgi apparatus (GO:0005794);; Biological Process: RNA processing (GO:0006396);; Biological Process: protein targeting to lysosome (GO:0006622);; Biological Process: endocytosis (GO:0006897);; Biological Process: blood coagulation (GO:0007596);; Biological Process: anterograde axon cargo transport (GO:0008089);; Biologica…	K12397|0|oas:101112650|AP3B1; adaptor-related protein complex 3, beta 1 subunit; K12397 AP-3 complex subunit beta (A)
ENSOARG00000013684	CG	[U]	Intracellular trafficking, secretion, and vesicular transport	Biological Process: immune system process (GO:0002376);; Molecular Function: nucleic acid binding (GO:0003676);; Molecular Function: transporter activity (GO:0005215);; Molecular Function: protein binding (GO:0005515);; Cellular Component: nucleus (GO:0005634);; Cellular Component: Golgi apparatus (GO:0005794);; Biological Process: intracellular protein transport (GO:0006886);; Biological Process…	K12397|0|oas:101105605|AP3B2; adaptor-related protein complex 3, beta 2 subunit; K12397 AP-3 complex subunit beta (A)
ENSOARG00000014450	CG	--	--	Cellular Component: Golgi membrane (GO:0000139);; Molecular Function: protein binding (GO:0005515);; Cellular Component: plasma membrane (GO:0005886);; Cellular Component: coated pit (GO:0005905);; Biological Process: intracellular protein transport (GO:0006886);; Biological Process: organelle organization (GO:0006996);; Biological Process: anterograde axon cargo transport (GO:0008089);; Molecula…	K12396|0|oas:101121852|AP3D1; adaptor-related protein complex 3, delta 1 subunit; K12396 AP-3 complex subunit delta-1 (A)
ENSOARG00000008609	CG	--	--	Cellular Component: Golgi apparatus (GO:0005794);; Biological Process: intracellular protein transport (GO:0006886);; Biological Process: anterograde axon cargo transport (GO:0008089);; Cellular Component: clathrin adaptor complex (GO:0030131);; Biological Process: anterograde synaptic vesicle transport (GO:0048490);;	K12398|0|cjc:100406271|AP3M1; adaptor-related protein complex 3, mu 1 subunit; K12398 AP-3 complex subunit mu (A)
ENSOARG00000003077	CG	--	--	Cellular Component: Golgi apparatus (GO:0005794);; Biological Process: intracellular protein transport (GO:0006886);; Biological Process: anterograde axon cargo transport (GO:0008089);; Cellular Component: clathrin adaptor complex (GO:0030131);; Biological Process: anterograde synaptic vesicle transport (GO:0048490);;	K12398|0|oas:101118077|AP3M2; adaptor-related protein complex 3, mu 2 subunit; K12398 AP-3 complex subunit mu (A)
ENSOARG00000005909	CG	[U]	Intracellular trafficking, secretion, and vesicular transport	Cellular Component: Golgi apparatus (GO:0005794);; Cellular Component: coated pit (GO:0005905);; Molecular Function: protein transporter activity (GO:0008565);; Biological Process: protein transport (GO:0015031);; Biological Process: vesicle-mediated transport (GO:0016192);; Cellular Component: membrane coat (GO:0030117);; Cellular Component: cytoplasmic vesicle (GO:0031410);; Biological Process:…	K12403|2.02407e-100|phd:102316295|AP4S1; adaptor-related protein complex 4, sigma 1 subunit; K12403 AP-4 complex subunit sigma-1 (A)
ENSOARG00000017827	CG	--	--	Biological Process: skeletal system development (GO:0001501);; Molecular Function: binding (GO:0005488);; Biological Process: organ morphogenesis (GO:0009887);; Biological Process: tissue development (GO:0009888);; Biological Process: protein transport (GO:0015031);; Biological Process: endosomal transport (GO:0016197);; Cellular Component: AP-type membrane coat adaptor complex (GO:0030119);; Bio…	--
ENSOARG00000021103	CG	--	--	Cellular Component: lysosomal membrane (GO:0005765);; Cellular Component: cytosol (GO:0005829);; Biological Process: intracellular protein transport (GO:0006886);; Biological Process: vesicle-mediated transport (GO:0016192);; Biological Process: endosomal transport (GO:0016197);; Cellular Component: clathrin adaptor complex (GO:0030131);; Cellular Component: late endosome membrane (GO:0031902);;	--
ENSOARG00000001075	CG	--	--	Biological Process: double-strand break repair via homologous recombination (GO:0000724);; Cellular Component: lysosome (GO:0005764);; Cellular Component: late endosome (GO:0005770);; Biological Process: endosomal transport (GO:0016197);; Cellular Component: AP-type membrane coat adaptor complex (GO:0030119);;	--
ENSOARG00000003582	CG	[J]	Translation, ribosomal structure and biogenesis	Biological Process: double-strand break repair via homologous recombination (GO:0000724);; Biological Process: skeletal system development (GO:0001501);; Molecular Function: protein binding (GO:0005515);; Cellular Component: nucleolus (GO:0005730);; Cellular Component: cytoplasm (GO:0005737);; Biological Process: signal transduction (GO:0007165);; Biological Process: organ morphogenesis (GO:00098…	--
ENSOARG00000013137	CG	[T]	Signal transduction mechanisms	Biological Process: neural tube closure (GO:0001843);; Molecular Function: ATP binding (GO:0005524);; Cellular Component: nucleus (GO:0005634);; Cellular Component: Golgi apparatus (GO:0005794);; Biological Process: apoptotic DNA fragmentation (GO:0006309);; Biological Process: defense response (GO:0006952);; Biological Process: cell cycle (GO:0007049);; Biological Process: activation of cysteine…	K02084|0|chx:102188830|APAF1; apoptotic peptidase activating factor 1; K02084 apoptotic protease-activating factor (A)
ENSOARG00000012988	CG	--	--	Biological Process: in utero embryonic development (GO:0001701);; Molecular Function: voltage-gated ion channel activity (GO:0005244);; Molecular Function: calcium channel activity (GO:0005262);; Molecular Function: protein binding (GO:0005515);; Cellular Component: extracellular region (GO:0005576);; Cellular Component: cytoplasm (GO:0005737);; Biological Process: intracellular protein transport…	K04531|0|oas:101105978|APBA1; amyloid beta (A4) precursor protein-binding, family A, member 1; K04531 amyloid beta (A4) precursor protein-binding, family A, member 1 (X11) (A)
ENSOARG00000016458	CG	--	--	Biological Process: in utero embryonic development (GO:0001701);; Molecular Function: binding (GO:0005488);; Cellular Component: proteinaceous extracellular matrix (GO:0005578);; Cellular Component: nucleus (GO:0005634);; Biological Process: synaptic transmission (GO:0007268);; Biological Process: locomotory behavior (GO:0007626);; Biological Process: tissue development (GO:0009888);; Biological …	--
ENSOARG00000016486	CG	--	--	Molecular Function: binding (GO:0005488);; Molecular Function: phospholipid binding (GO:0005543);; Cellular Component: cytoplasm (GO:0005737);; Biological Process: signal transduction (GO:0007165);; Biological Process: negative regulation of biological process (GO:0048519);;	K17704|0|oas:101110258|amyloid beta A4 precursor protein-binding family B member 1-interacting protein-like; K17704 amyloid beta A4 precursor protein-binding family B member 1-interacting protein (A)
ENSOARG00000013063	CG	--	--	Biological Process: neuron migration (GO:0001764);; Cellular Component: nucleus (GO:0005634);; Cellular Component: cytoplasm (GO:0005737);; Biological Process: regulation of transcription, DNA-templated (GO:0006355);; Biological Process: cell cycle arrest (GO:0007050);; Biological Process: axon guidance (GO:0007411);; Molecular Function: transcription factor binding (GO:0008134);; Biological Proc…	K04530|0|oas:101116399|APBB2; amyloid beta (A4) precursor protein-binding, family B, member 2; K04530 amyloid beta (A4) precursor protein-binding, family B, member 2 (Fe65-like) (A)
ENSOARG00000016130	CG	--	--	Biological Process: mitotic cytokinesis (GO:0000281);; Cellular Component: kinetochore (GO:0000776);; Biological Process: kidney development (GO:0001822);; Biological Process: hair follicle development (GO:0001942);; Molecular Function: protein binding (GO:0005515);; Cellular Component: nucleus (GO:0005634);; Cellular Component: centrosome (GO:0005813);; Cellular Component: cytoplasmic microtubul…	K02085|0|oas:101104664|APC; adenomatous polyposis coli; K02085 adenomatosis polyposis coli protein (A)
ENSOARG00000011893	CG	--	--	Biological Process: skeletal system development (GO:0001501);; Molecular Function: protein binding (GO:0005515);; Cellular Component: proteinaceous extracellular matrix (GO:0005578);; Cellular Component: Golgi apparatus (GO:0005794);; Cellular Component: cytoplasmic microtubule (GO:0005881);; Cellular Component: actin filament (GO:0005884);; Molecular Function: beta-catenin binding (GO:0008013);;…	K02085|0|oas:101115458|APC2; adenomatosis polyposis coli 2; K02085 adenomatosis polyposis coli protein (A)
ENSOARG00000001340	CG	--	--	Biological Process: hair follicle development (GO:0001942);; Cellular Component: integral component of plasma membrane (GO:0005887);; Biological Process: organ morphogenesis (GO:0009887);; Molecular Function: Wnt-protein binding (GO:0017147);; Biological Process: negative regulation of Wnt signaling pathway (GO:0030178);; Biological Process: astrocyte cell migration (GO:0043615);; Cellular Compon…	--
ENSOARG00000017104	CG	[J]	Translation, ribosomal structure and biogenesis	Biological Process: skeletal system development (GO:0001501);; Molecular Function: binding (GO:0005488);; Biological Process: organ morphogenesis (GO:0009887);; Cellular Component: extracellular matrix (GO:0031012);; Cellular Component: extracellular region part (GO:0044421);; Cellular Component: cell part (GO:0044464);; Biological Process: single-organism transport (GO:0044765);; Biological Proc…	--
ENSOARG00000013387	CG	[E]	Amino acid transport and metabolism	Molecular Function: serine-type endopeptidase activity (GO:0004252);; Cellular Component: cytoplasm (GO:0005737);; Biological Process: proteolysis (GO:0006508);; Cellular Component: nuclear membrane (GO:0031965);;	K01303|0|oas:101103273|APEH; N-acylaminoacyl-peptide hydrolase; K01303 acylaminoacyl-peptidase [EC:3.4.19.1] (A)
ENSOARG00000005742	CG	[L]	Replication, recombination and repair	Molecular Function: DNA binding (GO:0003677);; Molecular Function: DNA-(apurinic or apyrimidinic site) lyase activity (GO:0003906);; Molecular Function: endonuclease activity (GO:0004519);; Molecular Function: exonuclease activity (GO:0004527);; Cellular Component: nucleus (GO:0005634);; Cellular Component: mitochondrial inner membrane (GO:0005743);; Biological Process: DNA repair (GO:0006281);; …	K10772|0|oas:101116123|APEX2; APEX nuclease (apurinic/apyrimidinic endonuclease) 2; K10772 AP endonuclease 2 [EC:4.2.99.18] (A)
ENSOARG00000020786	CG	--	--	Biological Process: Notch signaling pathway (GO:0007219);; Molecular Function: peptidase activity (GO:0008233);; Cellular Component: integral component of membrane (GO:0016021);; Biological Process: protein processing (GO:0016485);; Cellular Component: transport vesicle (GO:0030133);; Biological Process: positive regulation of catalytic activity (GO:0043085);;	K06172|2.67511e-156|oas:101111553|APH1B; anterior pharynx defective 1 homolog B (C. elegans); K06172 anterior pharynx defective 1 (A)
ENSOARG00000000187	CG	--	--	Cellular Component: nucleus (GO:0005634);; Cellular Component: spliceosomal complex (GO:0005681);; Cellular Component: cytoplasm (GO:0005737);; Molecular Function: fibroblast growth factor binding (GO:0017134);; Biological Process: negative regulation of apoptotic process (GO:0043066);;	--
ENSOARG00000018684	CG	[G]	Carbohydrate transport and metabolism	Cellular Component: cytoplasm (GO:0005737);; Molecular Function: zinc ion binding (GO:0008270);; Biological Process: L-methionine biosynthetic process from S-adenosylmethionine (GO:0019284);; Biological Process: L-methionine biosynthetic process from methylthioadenosine (GO:0019509);; Molecular Function: identical protein binding (GO:0042802);; Biological Process: negative regulation of apoptotic…	K08964|0|oas:101105523|APIP; APAF1 interacting protein; K08964 methylthioribulose-1-phosphate dehydratase [EC:4.2.1.109] (A)
ENSOARG00000019897	CG	--	--	Biological Process: single strand break repair (GO:0000012);; Molecular Function: nucleotide binding (GO:0000166);; Molecular Function: DNA-(apurinic or apyrimidinic site) lyase activity (GO:0003906);; Molecular Function: endodeoxyribonuclease activity (GO:0004520);; Cellular Component: nucleus (GO:0005634);; Cellular Component: cytosol (GO:0005829);; Biological Process: double-strand break repai…	K13295|0|oas:101116898|APLF; aprataxin and PNKP like factor; K13295 aprataxin and PNK-like factor [EC:4.2.99.18] (A)
ENSOARG00000014891	CG	--	--	Molecular Function: hormone activity (GO:0005179);; Cellular Component: extracellular region (GO:0005576);; Biological Process: signal transduction (GO:0007165);; Molecular Function: apelin receptor binding (GO:0031704);;	K05225|6.1781e-23|phd:102340687|APLN; apelin; K05225 apelin (A)
ENSOARG00000014725	CG	--	--	Biological Process: suckling behavior (GO:0001967);; Molecular Function: DNA binding (GO:0003677);; Molecular Function: serine-type endopeptidase inhibitor activity (GO:0004867);; Cellular Component: nucleus (GO:0005634);; Cellular Component: Golgi apparatus (GO:0005794);; Cellular Component: plasma membrane (GO:0005886);; Biological Process: mRNA polyadenylation (GO:0006378);; Biological Process…	K08117|0|oas:101119774|APLP2; amyloid beta (A4) precursor-like protein 2; K08117 amyloid beta (A4) precursor-like protein 2 (A)
ENSOARG00000006484	CG	[G]	Carbohydrate transport and metabolism	Molecular Function: arylesterase activity (GO:0004064);; Biological Process: biosynthetic process (GO:0009058);; Cellular Component: cell surface (GO:0009986);; Cellular Component: integral component of membrane (GO:0016021);; Molecular Function: strictosidine synthase activity (GO:0016844);;	--
ENSOARG00000002419	CG	--	--	Biological Process: innate immune response in mucosa (GO:0002227);; Molecular Function: copper ion binding (GO:0005507);; Biological Process: response to lipid hydroperoxide (GO:0006982);; Biological Process: leukocyte cell-cell adhesion (GO:0007159);; Biological Process: signal transduction (GO:0007165);; Biological Process: cholesterol metabolic process (GO:0008203);; Cellular Component: cell s…	K08760|0|oas:101117014|APOA4; apolipoprotein A-IV; K08760 apolipoprotein A-IV (A)
ENSOARG00000017402	CG	[N]	Cell motility	Biological Process: in utero embryonic development (GO:0001701);; Molecular Function: phospholipid binding (GO:0005543);; Cellular Component: endoplasmic reticulum (GO:0005783);; Biological Process: triglyceride mobilization (GO:0006642);; Biological Process: spermatogenesis (GO:0007283);; Biological Process: nervous system development (GO:0007399);; Molecular Function: heparin binding (GO:000820…	K14462|0|oas:101107590|APOB; apolipoprotein B (including Ag(x) antigen); K14462 apolipoprotein B (A)
ENSOARG00000002072	CG	--	--	Biological Process: immune effector process (GO:0002252);; Cellular Component: cytoplasm (GO:0005737);; Biological Process: mRNA processing (GO:0006397);; Biological Process: defense response (GO:0006952);; Molecular Function: zinc ion binding (GO:0008270);; Biological Process: RNA modification (GO:0009451);; Biological Process: response to gamma radiation (GO:0010332);; Biological Process: cytid…	K16932|5.99871e-179|oas:101105238|APOBEC1; apolipoprotein B mRNA editing enzyme, catalytic polypeptide 1; K16932 C->U-editing enzyme APOBEC1 [EC:3.5.4.36] (A)
ENSOARG00000020386	CG	[M]	Cell wall/membrane/envelope biogenesis	Biological Process: response to reactive oxygen species (GO:0000302);; Molecular Function: transporter activity (GO:0005215);; Cellular Component: extracellular space (GO:0005615);; Cellular Component: endoplasmic reticulum (GO:0005783);; Biological Process: glucose metabolic process (GO:0006006);; Biological Process: brain development (GO:0007420);; Biological Process: aging (GO:0007568);; Biolo…	K03098|9.95946e-142|oas:101104361|APOD; apolipoprotein D; K03098 apolipoprotein D and lipocalin family protein (A)
ENSOARG00000018657	CG	--	--	--	K14480|4.51794e-175|phd:102334818|APOL6; apolipoprotein L, 6; K14480 apolipoprotein L (A)
ENSOARG00000016887	CG	--	--	Biological Process: lipid transport (GO:0006869);; Cellular Component: integral component of membrane (GO:0016021);; Cellular Component: very-low-density lipoprotein particle (GO:0034361);; Cellular Component: low-density lipoprotein particle (GO:0034362);; Cellular Component: high-density lipoprotein particle (GO:0034364);;	--
ENSOARG00000005896	CG	--	--	Cellular Component: mitochondrion (GO:0005739);; Biological Process: positive regulation of smooth muscle cell apoptotic process (GO:0034393);; Biological Process: positive regulation of cysteine-type endopeptidase activity involved in apoptotic process (GO:0043280);; Biological Process: positive regulation of release of cytochrome c from mitochondria (GO:0090200);; Biological Process: intrinsic …	--
ENSOARG00000015056	CG	--	--	Biological Process: mitotic G2 phase (GO:0000085);; Biological Process: suckling behavior (GO:0001967);; Molecular Function: DNA binding (GO:0003677);; Molecular Function: serine-type endopeptidase inhibitor activity (GO:0004867);; Cellular Component: Golgi apparatus (GO:0005794);; Cellular Component: plasma membrane (GO:0005886);; Cellular Component: coated pit (GO:0005905);; Biological Process:…	K04520|0|chx:102186997|APP; amyloid beta (A4) precursor protein; K04520 amyloid beta A4 protein (A)
ENSOARG00000017155	CG	[R]	General function prediction only	Cellular Component: cytoplasmic vesicle membrane (GO:0030659);; Cellular Component: intracellular organelle (GO:0043229);; Biological Process: intracellular transport (GO:0046907);;	--
ENSOARG00000017227	CG	--	--	Biological Process: suckling behavior (GO:0001967);; Molecular Function: serine-type endopeptidase inhibitor activity (GO:0004867);; Molecular Function: phospholipid binding (GO:0005543);; Biological Process: cellular copper ion homeostasis (GO:0006878);; Biological Process: regulation of epidermal growth factor-activated receptor activity (GO:0007176);; Biological Process: mating behavior (GO:00…	--
ENSOARG00000002349	CG	[G]	Carbohydrate transport and metabolism	Molecular Function: transporter activity (GO:0005215);; Biological Process: water transport (GO:0006833);; Biological Process: response to toxic substance (GO:0009636);; Cellular Component: integral component of membrane (GO:0016021);; Biological Process: single-organism process (GO:0044699);;	K09878|0|oas:101102866|AQP10; aquaporin 10; K09878 aquaporin-10 (A)
ENSOARG00000007178	CG	--	--	Cellular Component: endoplasmic reticulum (GO:0005783);; Biological Process: transport (GO:0006810);; Cellular Component: cell surface (GO:0009986);; Molecular Function: water channel activity (GO:0015250);; Cellular Component: integral component of membrane (GO:0016021);; Biological Process: endosomal lumen acidification (GO:0048388);; Biological Process: proximal tubule development (GO:0072014)…	K09870|0|oas:101111499|AQP11; aquaporin 11; K09870 aquaporin-11 (A)
ENSOARG00000018180	CG	[G]	Carbohydrate transport and metabolism	Biological Process: blood vessel development (GO:0001568);; Biological Process: lens development in camera-type eye (GO:0002088);; Biological Process: renal water transport (GO:0003097);; Molecular Function: structural constituent of eye lens (GO:0005212);; Molecular Function: cation channel activity (GO:0005261);; Cellular Component: nucleus (GO:0005634);; Cellular Component: endoplasmic reticul…	K09865|1.00731e-170|phd:102329120|AQP2; aquaporin 2 (collecting duct); K09865 aquaporin-2 (A)
ENSOARG00000009442	CG	[G]	Carbohydrate transport and metabolism	Biological Process: positive regulation of immune system process (GO:0002684);; Cellular Component: cytoplasm (GO:0005737);; Cellular Component: cell-cell junction (GO:0005911);; Biological Process: response to inorganic substance (GO:0010035);; Molecular Function: water channel activity (GO:0015250);; Molecular Function: glycerol channel activity (GO:0015254);; Biological Process: urea transport…	K09876|1.11357e-173|oas:443047|AQP3; aquaporin 3 (Gill blood group); K09876 aquaporin-3 (A)
ENSOARG00000006982	CG	[G]	Carbohydrate transport and metabolism	Biological Process: blood vessel development (GO:0001568);; Biological Process: metanephros development (GO:0001656);; Molecular Function: cation channel activity (GO:0005261);; Cellular Component: nucleus (GO:0005634);; Cellular Component: cytoplasm (GO:0005737);; Cellular Component: brush border (GO:0005903);; Cellular Component: cell-cell junction (GO:0005911);; Biological Process: organelle o…	K09866|0|phd:102333657|AQP4; aquaporin 4; K09866 aquaporin-4 (A)
ENSOARG00000018479	CG	[G]	Carbohydrate transport and metabolism	Biological Process: metanephros development (GO:0001656);; Biological Process: system process (GO:0003008);; Molecular Function: transporter activity (GO:0005215);; Biological Process: water transport (GO:0006833);; Biological Process: response to organic substance (GO:0010033);; Biological Process: response to inorganic substance (GO:0010035);; Cellular Component: integral component of membrane …	K09869|0|oas:101108013|AQP8; aquaporin 8; K09869 aquaporin-8 (A)
ENSOARG00000020858	CG	[G]	Carbohydrate transport and metabolism	Biological Process: metanephros development (GO:0001656);; Biological Process: renal system process (GO:0003014);; Molecular Function: purine nucleobase transmembrane transporter activity (GO:0005345);; Molecular Function: pyrimidine nucleobase transmembrane transporter activity (GO:0005350);; Biological Process: water transport (GO:0006833);; Biological Process: purine nucleobase transport (GO:0…	K09877|0|oas:443184|AQP9; aquaporin 9; K09877 aquaporin-9 (A)
ENSOARG00000020005	CG	--	--	Biological Process: DNA metabolic process (GO:0006259);; Molecular Function: hydrolase activity (GO:0016787);;	K12874|0|oas:101103571|AQR; aquarius homolog (mouse); K12874 intron-binding protein aquarius (A)
ENSOARG00000014525	CG	--	--	Cellular Component: nuclear chromatin (GO:0000790);; Molecular Function: RNA polymerase II transcription factor binding (GO:0001085);; Biological Process: in utero embryonic development (GO:0001701);; Biological Process: regulation of systemic arterial blood pressure (GO:0003073);; Molecular Function: chromatin binding (GO:0003682);; Molecular Function: alditol:NADP+ 1-oxidoreductase activity (GO…	K08557|0|phd:102336226|AR; androgen receptor; K08557 androgen receptor (A)
ENSOARG00000013254	CG	[RTKL]	--	Biological Process: cell morphogenesis (GO:0000902);; Biological Process: positive regulation of immune system process (GO:0002684);; Molecular Function: protein serine/threonine kinase activity (GO:0004674);; Molecular Function: protein tyrosine kinase activity (GO:0004713);; Molecular Function: receptor signaling protein activity (GO:0005057);; Molecular Function: receptor binding (GO:0005102);…	K08845|0|chx:102169370|ARAF; v-raf murine sarcoma 3611 viral oncogene homolog; K08845 A-Raf proto-oncogene serine/threonine-protein kinase [EC:2.7.11.1] (A)
ENSOARG00000005950	CG	--	--	Biological Process: cell morphogenesis (GO:0000902);; Molecular Function: small GTPase regulator activity (GO:0005083);; Molecular Function: GTPase activator activity (GO:0005096);; Molecular Function: Rho GTPase activator activity (GO:0005100);; Molecular Function: phosphatidylinositol-3,4,5-trisphosphate binding (GO:0005547);; Cellular Component: Golgi apparatus (GO:0005794);; Biological Proces…	K18439|0|bom:102279066|ARAP1; ArfGAP with RhoGAP domain, ankyrin repeat and PH domain 1; K18439 Arf-GAP with Rho-GAP domain, ANK repeat and PH domain-containing protein 1 (A)
ENSOARG00000009322	CG	[U]	Intracellular trafficking, secretion, and vesicular transport	Biological Process: cell morphogenesis (GO:0000902);; Molecular Function: phosphatidylinositol-3,4,5-trisphosphate binding (GO:0005547);; Cellular Component: intracellular (GO:0005622);; Cellular Component: cytoplasm (GO:0005737);; Biological Process: transport (GO:0006810);; Biological Process: signal transduction (GO:0007165);; Biological Process: nervous system development (GO:0007399);; Molec…	K18440|0|oas:101109800|ARAP2; ArfGAP with RhoGAP domain, ankyrin repeat and PH domain 2; K18440 Arf-GAP with Rho-GAP domain, ANK repeat and PH domain-containing protein 2 (A)
ENSOARG00000001160	CG	--	--	Molecular Function: small GTPase regulator activity (GO:0005083);; Molecular Function: GTPase activator activity (GO:0005096);; Cellular Component: cytoplasm (GO:0005737);; Biological Process: nervous system development (GO:0007399);; Biological Process: anatomical structure morphogenesis (GO:0009653);; Cellular Component: membrane (GO:0016020);; Biological Process: vesicle-mediated transport (GO…	K12490|0|oas:101105821|ARAP3; ArfGAP with RhoGAP domain, ankyrin repeat and PH domain 3; K12490 Arf-GAP with Rho-GAP domain, ANK repeat and PH domain-containing protein 3 (A)
ENSOARG00000015052	CG	--	--	Cellular Component: nucleus (GO:0005634);; Cellular Component: cytoplasm (GO:0005737);; Biological Process: cellular process (GO:0009987);; Biological Process: response to estradiol (GO:0032355);; Biological Process: single-organism process (GO:0044699);; Biological Process: regulation of biological process (GO:0050789);; Biological Process: dichotomous subdivision of terminal units involved in m…	K09782|4.86575e-146|oas:443427|AREG; amphiregulin; K09782 amphiregulin (A)
ENSOARG00000001854	CG	[R]	General function prediction only	Cellular Component: ruffle (GO:0001726);; Biological Process: liver development (GO:0001889);; Molecular Function: GTPase activity (GO:0003924);; Molecular Function: GTP binding (GO:0005525);; Molecular Function: phospholipid binding (GO:0005543);; Cellular Component: nucleus (GO:0005634);; Cellular Component: cytoplasm (GO:0005737);; Cellular Component: Golgi apparatus (GO:0005794);; Cellular Co…	K07940|4.06354e-115|umr:103676694|ARF5; ADP-ribosylation factor 5; K07940 ADP-ribosylation factor 5 (A)
ENSOARG00000000838	CG	[R]	General function prediction only	Cellular Component: ruffle (GO:0001726);; Biological Process: liver development (GO:0001889);; Molecular Function: GTPase activity (GO:0003924);; Molecular Function: GTP binding (GO:0005525);; Molecular Function: phospholipid binding (GO:0005543);; Cellular Component: nucleus (GO:0005634);; Cellular Component: Golgi apparatus (GO:0005794);; Cellular Component: trans-Golgi network (GO:0005802);; C…	K07941|1.51164e-127|umr:103665472|ARF6; ADP-ribosylation factor 6; K07941 ADP-ribosylation factor 6 (A)
ENSOARG00000005192	CG	[U]	Intracellular trafficking, secretion, and vesicular transport	Cellular Component: Golgi membrane (GO:0000139);; Cellular Component: nucleolus (GO:0005730);; Molecular Function: ARF GTPase activator activity (GO:0008060);; Molecular Function: zinc ion binding (GO:0008270);; Biological Process: protein transport (GO:0015031);; Biological Process: vesicle-mediated transport (GO:0016192);; Biological Process: regulation of ARF GTPase activity (GO:0032312);; Bio…	K12493|0|oas:101119250|ARFGAP2; ADP-ribosylation factor GTPase activating protein 2; K12493 ADP-ribosylation factor GTPase-activating protein 2/3 (A)
ENSOARG00000019057	CG	[U]	Intracellular trafficking, secretion, and vesicular transport	Cellular Component: Golgi membrane (GO:0000139);; Cellular Component: cytosol (GO:0005829);; Molecular Function: ARF GTPase activator activity (GO:0008060);; Molecular Function: zinc ion binding (GO:0008270);; Biological Process: protein secretion (GO:0009306);; Biological Process: vesicle-mediated transport (GO:0016192);; Biological Process: regulation of ARF GTPase activity (GO:0032312);; Biolo…	K12493|0|oas:101115447|ARFGAP3; ADP-ribosylation factor GTPase activating protein 3; K12493 ADP-ribosylation factor GTPase-activating protein 2/3 (A)
ENSOARG00000001185	CG	[R]	General function prediction only	Cellular Component: Golgi membrane (GO:0000139);; Molecular Function: ARF guanyl-nucleotide exchange factor activity (GO:0005086);; Cellular Component: nucleolus (GO:0005730);; Cellular Component: trans-Golgi network (GO:0005802);; Cellular Component: cytosol (GO:0005829);; Biological Process: Golgi organization (GO:0007030);; Biological Process: endomembrane system organization (GO:0010256);; Bi…	K18442|0|oas:101102247|ARFGEF1; ADP-ribosylation factor guanine nucleotide-exchange factor 1 (brefeldin A-inhibited); K18442 brefeldin A-inhibited guanine nucleotide-exchange protein (A)
ENSOARG00000011349	CG	[R]	General function prediction only	Cellular Component: Golgi membrane (GO:0000139);; Biological Process: receptor recycling (GO:0001881);; Molecular Function: ARF guanyl-nucleotide exchange factor activity (GO:0005086);; Cellular Component: nucleolus (GO:0005730);; Cellular Component: trans-Golgi network (GO:0005802);; Cellular Component: microtubule organizing center (GO:0005815);; Cellular Component: cytosol (GO:0005829);; Biolo…	K18442|0|oas:101116164|ARFGEF2; ADP-ribosylation factor guanine nucleotide-exchange factor 2 (brefeldin A-inhibited); K18442 brefeldin A-inhibited guanine nucleotide-exchange protein (A)
ENSOARG00000000675	CG	--	--	Molecular Function: ARF guanyl-nucleotide exchange factor activity (GO:0005086);; Biological Process: cellular process (GO:0009987);; Biological Process: negative regulation of phosphatase activity (GO:0010923);; Biological Process: regulation of ARF protein signal transduction (GO:0032012);; Cellular Component: intracellular part (GO:0044424);; Biological Process: regulation of biological proces…	K17572|0|oas:101113941|KIAA1244 ortholog; K17572 brefeldin A-inhibited guanine nucleotide-exchange protein 3 (A)
ENSOARG00000010188	CG	[R]	General function prediction only	Molecular Function: protein binding (GO:0005515);; Molecular Function: GTP binding (GO:0005525);; Cellular Component: Golgi apparatus (GO:0005794);; Cellular Component: trans-Golgi network (GO:0005802);; Biological Process: small GTPase mediated signal transduction (GO:0007264);; Biological Process: gastrulation (GO:0007369);; Biological Process: metabolic process (GO:0008152);; Biological Proces…	K07952|4.17117e-148|oas:100302308|ARFRP1; ADP-ribosylation factor related protein 1; K07952 ADP-ribosylation factor related protein 1 (A)
ENSOARG00000013943	CG	[E]	Amino acid transport and metabolism	Biological Process: urea cycle (GO:0000050);; Molecular Function: arginase activity (GO:0004053);; Cellular Component: cytoplasm (GO:0005737);; Biological Process: arginine metabolic process (GO:0006525);; Biological Process: single-multicellular organism process (GO:0044707);; Molecular Function: metal ion binding (GO:0046872);;	K01476|0|oas:101122363|ARG1; arginase, liver; K01476 arginase [EC:3.5.3.1] (A)
ENSOARG00000005479	CG	--	--	Biological Process: mRNA splicing, via spliceosome (GO:0000398);; Cellular Component: nucleus (GO:0005634);; Biological Process: regulation of transcription, DNA-templated (GO:0006355);; Cellular Component: nuclear lumen (GO:0031981);; Biological Process: cellular macromolecule biosynthetic process (GO:0034645);; Molecular Function: ion binding (GO:0043167);; Cellular Component: intracellular non…	--
ENSOARG00000003906	CG	--	--	Cellular Component: ruffle (GO:0001726);; Cellular Component: mitochondrion (GO:0005739);; Cellular Component: plasma membrane (GO:0005886);; Biological Process: nervous system development (GO:0007399);; Biological Process: cellular component organization (GO:0016043);; Molecular Function: Rac GTPase activator activity (GO:0030675);; Biological Process: regulation of cellular metabolic process (G…	K18470|0|oas:101118219|ARHGAP1; Rho GTPase activating protein 1; K18470 Rho GTPase-activating protein 1 (A)
ENSOARG00000007284	CG	--	--	Biological Process: cell morphogenesis (GO:0000902);; Molecular Function: Rho GTPase activator activity (GO:0005100);; Molecular Function: receptor binding (GO:0005102);; Molecular Function: phospholipid binding (GO:0005543);; Cellular Component: cytosol (GO:0005829);; Cellular Component: plasma membrane (GO:0005886);; Biological Process: endocytosis (GO:0006897);; Biological Process: cellular co…	K13736|0|oas:101107633|ARHGAP10; Rho GTPase activating protein 10; K13736 Rho GTPase-activating protein 10 (A)
ENSOARG00000019982	CG	--	--	Molecular Function: binding (GO:0005488);; Cellular Component: intracellular (GO:0005622);; Biological Process: signal transduction (GO:0007165);; Biological Process: nervous system development (GO:0007399);; Biological Process: anatomical structure morphogenesis (GO:0009653);; Biological Process: cellular component organization (GO:0016043);; Biological Process: regulation of metabolic process (…	--
ENSOARG00000013756	CG	--	--	Molecular Function: small GTPase regulator activity (GO:0005083);; Molecular Function: GTPase activator activity (GO:0005096);; Molecular Function: receptor binding (GO:0005102);; Molecular Function: phospholipid binding (GO:0005543);; Cellular Component: intracellular (GO:0005622);; Cellular Component: cytosol (GO:0005829);; Biological Process: endocytosis (GO:0006897);; Biological Process: cell…	--
ENSOARG00000018306	CG	--	--	Molecular Function: protein binding (GO:0005515);; Cellular Component: cytoplasm (GO:0005737);; Biological Process: signal transduction (GO:0007165);; Biological Process: anatomical structure morphogenesis (GO:0009653);; Biological Process: gene expression (GO:0010467);; Biological Process: RNA metabolic process (GO:0016070);; Biological Process: vesicle-mediated transport (GO:0016192);; Biologic…	--
ENSOARG00000013732	CG	--	--	Molecular Function: binding (GO:0005488);; Cellular Component: intracellular (GO:0005622);; Biological Process: nucleobase-containing compound metabolic process (GO:0006139);; Biological Process: signal transduction (GO:0007165);; Biological Process: nervous system development (GO:0007399);; Biological Process: anatomical structure morphogenesis (GO:0009653);; Biological Process: vesicle-mediated…	--
ENSOARG00000013551	CG	--	--	Molecular Function: GTPase activator activity (GO:0005096);; Molecular Function: binding (GO:0005488);; Molecular Function: phospholipid binding (GO:0005543);; Cellular Component: intracellular (GO:0005622);; Biological Process: nucleobase-containing compound metabolic process (GO:0006139);; Biological Process: signal transduction (GO:0007165);; Biological Process: nervous system development (GO:…	--
ENSOARG00000003154	CG	--	--	Biological Process: cell morphogenesis (GO:0000902);; Molecular Function: GTPase activator activity (GO:0005096);; Molecular Function: protein binding (GO:0005515);; Molecular Function: phospholipid binding (GO:0005543);; Cellular Component: Golgi apparatus (GO:0005794);; Biological Process: Golgi organization (GO:0007030);; Biological Process: signal transduction (GO:0007165);; Biological Proces…	--
ENSOARG00000001560	CG	--	--	Molecular Function: GTPase activator activity (GO:0005096);; Molecular Function: receptor binding (GO:0005102);; Molecular Function: phospholipid binding (GO:0005543);; Cellular Component: extracellular region (GO:0005576);; Cellular Component: intracellular (GO:0005622);; Cellular Component: cytosol (GO:0005829);; Biological Process: cellular component movement (GO:0006928);; Biological Process:…	--
ENSOARG00000009185	CG	--	--	Biological Process: cell morphogenesis involved in differentiation (GO:0000904);; Biological Process: skeletal system development (GO:0001501);; Molecular Function: GTPase activator activity (GO:0005096);; Molecular Function: protein binding (GO:0005515);; Molecular Function: phospholipid binding (GO:0005543);; Cellular Component: intracellular (GO:0005622);; Biological Process: cellular componen…	--
ENSOARG00000003828	CG	--	--	Molecular Function: receptor binding (GO:0005102);; Molecular Function: phospholipid binding (GO:0005543);; Cellular Component: cytoplasm (GO:0005737);; Cellular Component: cytosol (GO:0005829);; Cellular Component: plasma membrane (GO:0005886);; Cellular Component: focal adhesion (GO:0005925);; Biological Process: transmembrane receptor protein tyrosine kinase signaling pathway (GO:0007169);; Bi…	--
ENSOARG00000019876	CG	--	--	Molecular Function: GTPase activator activity (GO:0005096);; Molecular Function: receptor binding (GO:0005102);; Molecular Function: phospholipid binding (GO:0005543);; Cellular Component: intracellular (GO:0005622);; Cellular Component: cytoplasm (GO:0005737);; Biological Process: signal transduction (GO:0007165);; Biological Process: transmembrane receptor protein tyrosine kinase signaling path…	--
ENSOARG00000001949	CG	--	--	Biological Process: cell morphogenesis (GO:0000902);; Molecular Function: small GTPase regulator activity (GO:0005083);; Molecular Function: GTPase activator activity (GO:0005096);; Molecular Function: protein binding (GO:0005515);; Molecular Function: phospholipid binding (GO:0005543);; Cellular Component: intracellular (GO:0005622);; Cellular Component: cytoplasm (GO:0005737);; Biological Proce…	--
ENSOARG00000000085	CG	--	--	Molecular Function: binding (GO:0005488);; Cellular Component: intracellular (GO:0005622);; Cellular Component: nucleus (GO:0005634);; Biological Process: signal transduction (GO:0007165);; Biological Process: nervous system development (GO:0007399);; Biological Process: anatomical structure morphogenesis (GO:0009653);; Biological Process: cellular component organization (GO:0016043);; Biological…	--
ENSOARG00000017193	CG	--	--	Molecular Function: GTPase activator activity (GO:0005096);; Molecular Function: receptor binding (GO:0005102);; Cellular Component: intracellular (GO:0005622);; Biological Process: transmembrane receptor protein tyrosine kinase signaling pathway (GO:0007169);; Biological Process: nervous system development (GO:0007399);; Biological Process: anatomical structure morphogenesis (GO:0009653);; Biolo…	--
ENSOARG00000009399	CG	--	--	Biological Process: cell morphogenesis (GO:0000902);; Cellular Component: intracellular (GO:0005622);; Biological Process: nucleobase-containing compound metabolic process (GO:0006139);; Biological Process: phosphate-containing compound metabolic process (GO:0006796);; Biological Process: cytoskeleton organization (GO:0007010);; Biological Process: signal transduction (GO:0007165);; Cellular Comp…	--
ENSOARG00000019707	CG	--	--	Molecular Function: GTPase activator activity (GO:0005096);; Molecular Function: receptor binding (GO:0005102);; Cellular Component: intracellular (GO:0005622);; Cellular Component: phosphatidylinositol 3-kinase complex (GO:0005942);; Biological Process: lipid metabolic process (GO:0006629);; Biological Process: transmembrane receptor protein tyrosine kinase signaling pathway (GO:0007169);; Biolo…	--
ENSOARG00000013376	CG	--	--	Biological Process: cell morphogenesis involved in differentiation (GO:0000904);; Molecular Function: protein binding (GO:0005515);; Cellular Component: cell cortex (GO:0005938);; Biological Process: phosphate-containing compound metabolic process (GO:0006796);; Biological Process: cellular component movement (GO:0006928);; Biological Process: signal transduction (GO:0007165);; Biological Process…	--
ENSOARG00000010829	CG	--	--	Biological Process: cell morphogenesis (GO:0000902);; Biological Process: neural tube closure (GO:0001843);; Molecular Function: DNA binding (GO:0003677);; Molecular Function: GTPase activator activity (GO:0005096);; Molecular Function: receptor binding (GO:0005102);; Molecular Function: GTP binding (GO:0005525);; Cellular Component: nucleus (GO:0005634);; Cellular Component: cytoplasm (GO:000573…	K05732|0|oas:101117354|ARHGAP35; Rho GTPase activating protein 35; K05732 glucocorticoid receptor DNA-binding factor 1 (A)
ENSOARG00000012814	CG	--	--	Molecular Function: GTPase activator activity (GO:0005096);; Molecular Function: binding (GO:0005488);; Cellular Component: intracellular (GO:0005622);; Biological Process: signal transduction (GO:0007165);; Biological Process: nervous system development (GO:0007399);; Biological Process: anatomical structure morphogenesis (GO:0009653);; Biological Process: cellular component organization (GO:001…	--
ENSOARG00000012694	CG	--	--	Biological Process: skeletal system development (GO:0001501);; Molecular Function: binding (GO:0005488);; Cellular Component: intracellular (GO:0005622);; Biological Process: signal transduction (GO:0007165);; Biological Process: organ morphogenesis (GO:0009887);; Cellular Component: extracellular region part (GO:0044421);;	--
ENSOARG00000001509	CG	--	--	Biological Process: cell morphogenesis (GO:0000902);; Biological Process: skeletal system development (GO:0001501);; Biological Process: system process (GO:0003008);; Molecular Function: protein binding (GO:0005515);; Cellular Component: intracellular (GO:0005622);; Cellular Component: nucleus (GO:0005634);; Cellular Component: cytoplasm (GO:0005737);; Cellular Component: focal adhesion (GO:00059…	--
ENSOARG00000007560	CG	--	--	Biological Process: cell morphogenesis (GO:0000902);; Molecular Function: small GTPase regulator activity (GO:0005083);; Molecular Function: GTPase activator activity (GO:0005096);; Molecular Function: receptor binding (GO:0005102);; Molecular Function: phospholipid binding (GO:0005543);; Cellular Component: intracellular (GO:0005622);; Cellular Component: plasma membrane (GO:0005886);; Biologica…	--
ENSOARG00000015543	CG	--	--	Biological Process: cell morphogenesis (GO:0000902);; Molecular Function: protein binding (GO:0005515);; Cellular Component: extracellular region (GO:0005576);; Cellular Component: cytoplasm (GO:0005737);; Biological Process: cellular component movement (GO:0006928);; Biological Process: signal transduction (GO:0007165);; Biological Process: cell surface receptor signaling pathway (GO:0007166);; …	--
ENSOARG00000006439	CG	--	--	Biological Process: cell morphogenesis (GO:0000902);; Biological Process: positive regulation of mesenchymal cell proliferation (GO:0002053);; Molecular Function: GTPase activator activity (GO:0005096);; Molecular Function: receptor binding (GO:0005102);; Molecular Function: GTP binding (GO:0005525);; Cellular Component: intracellular (GO:0005622);; Cellular Component: cytosol (GO:0005829);; Biol…	K13709|0|oas:101116866|ARHGAP5; Rho GTPase activating protein 5; K13709 Rho GTPase-activating protein 5 (A)
ENSOARG00000010821	CG	--	--	Molecular Function: Rho GTPase activator activity (GO:0005100);; Molecular Function: binding (GO:0005488);; Cellular Component: intracellular (GO:0005622);; Cellular Component: cytoplasm (GO:0005737);; Biological Process: nucleobase-containing compound metabolic process (GO:0006139);; Biological Process: signal transduction (GO:0007165);; Biological Process: activation of phospholipase C activity…	--
ENSOARG00000005650	CG	[T]	Signal transduction mechanisms	Biological Process: skeletal system development (GO:0001501);; Molecular Function: binding (GO:0005488);; Biological Process: nervous system development (GO:0007399);; Biological Process: organ morphogenesis (GO:0009887);; Biological Process: cellular component organization (GO:0016043);; Biological Process: cell differentiation (GO:0030154);; Cellular Component: extracellular matrix (GO:0031012)…	K16727|0|oas:101104295|ARHGEF10; Rho guanine nucleotide exchange factor (GEF) 10; K16727 Rho guanine nucleotide exchange factor 10 (A)
ENSOARG00000006679	CG	[T]	Signal transduction mechanisms	Biological Process: skeletal system development (GO:0001501);; Biological Process: renal system process (GO:0003014);; Molecular Function: protein binding (GO:0005515);; Biological Process: ion transport (GO:0006811);; Biological Process: organelle organization (GO:0006996);; Biological Process: cell adhesion (GO:0007155);; Biological Process: enzyme linked receptor protein signaling pathway (GO:…	K12331|0|oas:101110561|ARHGEF11; Rho guanine nucleotide exchange factor (GEF) 11; K12331 Rho guanine nucleotide exchange factor 11 (A)
ENSOARG00000017361	CG	[T]	Signal transduction mechanisms	Molecular Function: G-protein coupled receptor binding (GO:0001664);; Molecular Function: Rho guanyl-nucleotide exchange factor activity (GO:0005089);; Molecular Function: protein binding (GO:0005515);; Molecular Function: phospholipid binding (GO:0005543);; Cellular Component: cytoplasm (GO:0005737);; Biological Process: regulation of signal transduction (GO:0009966);; Biological Process: regula…	K07532|0|oas:101117190|ARHGEF12; Rho guanine nucleotide exchange factor (GEF) 12; K07532 Rho guanine nucleotide exchange factor 12 (A)
ENSOARG00000017057	CG	[T]	Signal transduction mechanisms	Biological Process: skeletal system development (GO:0001501);; Molecular Function: Rho guanyl-nucleotide exchange factor activity (GO:0005089);; Molecular Function: binding (GO:0005488);; Molecular Function: phospholipid binding (GO:0005543);; Biological Process: signal transduction (GO:0007165);; Biological Process: nervous system development (GO:0007399);; Biological Process: organ morphogenesi…	--
ENSOARG00000007394	CG	--	--	Molecular Function: Rho guanyl-nucleotide exchange factor activity (GO:0005089);; Biological Process: nervous system development (GO:0007399);; Biological Process: cellular component organization (GO:0016043);; Biological Process: regulation of Rho protein signal transduction (GO:0035023);; Cellular Component: cell projection (GO:0042995);; Biological Process: single-organism cellular process (GO…	--
ENSOARG00000005093	CG	--	--	Biological Process: establishment of mitotic spindle orientation (GO:0000132);; Biological Process: cell morphogenesis (GO:0000902);; Biological Process: skeletal system development (GO:0001501);; Molecular Function: phospholipid binding (GO:0005543);; Cellular Component: extracellular region (GO:0005576);; Cellular Component: Golgi apparatus (GO:0005794);; Cellular Component: spindle (GO:0005819…	K12791|0|chx:102181739|ARHGEF2; Rho/Rac guanine nucleotide exchange factor (GEF) 2; K12791 Rho guanine nucleotide exchange factor 2 (A)
ENSOARG00000003561	CG	[T]	Signal transduction mechanisms	Molecular Function: Rho guanyl-nucleotide exchange factor activity (GO:0005089);; Molecular Function: protein binding (GO:0005515);; Molecular Function: phospholipid binding (GO:0005543);; Biological Process: nucleobase-containing compound metabolic process (GO:0006139);; Biological Process: organelle organization (GO:0006996);; Biological Process: signal transduction (GO:0007165);; Biological Pr…	K13744|0|oas:101113898|ARHGEF26; Rho guanine nucleotide exchange factor (GEF) 26; K13744 SH3 domain-containing guanine exchange factor (A)
ENSOARG00000004819	CG	--	--	Biological Process: skeletal system development (GO:0001501);; Biological Process: organelle organization (GO:0006996);; Molecular Function: transcription factor binding (GO:0008134);; Biological Process: organ morphogenesis (GO:0009887);; Biological Process: cell differentiation (GO:0030154);; Cellular Component: extracellular matrix (GO:0031012);; Cellular Component: organelle (GO:0043226);; Bi…	--
ENSOARG00000014802	CG	[T]	Signal transduction mechanisms	Molecular Function: Rho guanyl-nucleotide exchange factor activity (GO:0005089);; Molecular Function: protein binding (GO:0005515);; Molecular Function: phospholipid binding (GO:0005543);; Cellular Component: cytoplasm (GO:0005737);; Biological Process: regulation of cell death (GO:0010941);; Biological Process: cellular component organization (GO:0016043);; Biological Process: developmental proc…	--
ENSOARG00000010289	CG	--	--	Molecular Function: Rho guanyl-nucleotide exchange factor activity (GO:0005089);; Biological Process: regulation of Rho protein signal transduction (GO:0035023);;	--
ENSOARG00000018429	CG	--	--	Biological Process: myeloid dendritic cell chemotaxis (GO:0002408);; Molecular Function: Rho guanyl-nucleotide exchange factor activity (GO:0005089);; Molecular Function: protein binding (GO:0005515);; Molecular Function: phospholipid binding (GO:0005543);; Cellular Component: extracellular region (GO:0005576);; Cellular Component: cytoplasm (GO:0005737);; Cellular Component: plasma membrane (GO:…	--
ENSOARG00000007108	CG	--	--	Molecular Function: Rho guanyl-nucleotide exchange factor activity (GO:0005089);; Molecular Function: binding (GO:0005488);; Molecular Function: phospholipid binding (GO:0005543);; Molecular Function: protein kinase binding (GO:0019901);; Cellular Component: lamellipodium (GO:0030027);; Biological Process: lamellipodium assembly (GO:0030032);; Biological Process: regulation of Rho protein signal …	K13710|0|oas:101116845|ARHGEF7; Rho guanine nucleotide exchange factor (GEF) 7; K13710 Rho guanine nucleotide exchange factor 7 (A)
ENSOARG00000004749	CG	--	--	Molecular Function: Rho guanyl-nucleotide exchange factor activity (GO:0005089);; Molecular Function: phospholipid binding (GO:0005543);; Cellular Component: cytoplasm (GO:0005737);; Biological Process: multicellular organismal development (GO:0007275);; Biological Process: regulation of Rho protein signal transduction (GO:0035023);; Cellular Component: cell projection (GO:0042995);;	--
ENSOARG00000004275	CG	--	--	Cellular Component: nuclear chromatin (GO:0000790);; Molecular Function: DNA binding (GO:0003677);; Molecular Function: protein binding (GO:0005515);; Cellular Component: extracellular region (GO:0005576);; Biological Process: nucleosome disassembly (GO:0006337);; Biological Process: chromatin remodeling (GO:0006338);; Biological Process: regulation of transcription, DNA-templated (GO:0006355);; …	K11653|0|oas:101115263|ARID1A; AT rich interactive domain 1A (SWI-like); K11653 AT-rich interactive domain-containing protein 1 (A)
ENSOARG00000004245	CG	--	--	Molecular Function: protein binding (GO:0005515);; Biological Process: chromatin organization (GO:0006325);; Biological Process: regulation of transcription, DNA-templated (GO:0006355);; Biological Process: organ morphogenesis (GO:0009887);; Biological Process: tissue development (GO:0009888);; Biological Process: cell differentiation (GO:0030154);; Cellular Component: nuclear lumen (GO:0031981);…	K11653|0|phd:102344878|ARID1B; AT rich interactive domain 1B (SWI1-like); K11653 AT-rich interactive domain-containing protein 1 (A)
ENSOARG00000019554	CG	--	--	Molecular Function: DNA binding (GO:0003677);; Cellular Component: nucleus (GO:0005634);; Biological Process: nucleosome disassembly (GO:0006337);; Biological Process: transcription, DNA-templated (GO:0006351);; Biological Process: regulation of transcription, DNA-templated (GO:0006355);; Biological Process: regulation of gene expression (GO:0010468);; Biological Process: regulation of cellular m…	K11765|0|oas:101112969|ARID2; AT rich interactive domain 2 (ARID, RFX-like); K11765 AT-rich interactive domain-containing protein 2 (A)
ENSOARG00000010130	CG	[D]	Cell cycle control, cell division, chromosome partitioning	Molecular Function: nucleic acid binding (GO:0003676);; Molecular Function: DNA binding (GO:0003677);; Molecular Function: chromatin binding (GO:0003682);; Molecular Function: sequence-specific DNA binding transcription factor activity (GO:0003700);; Molecular Function: protein binding (GO:0005515);; Cellular Component: extracellular region (GO:0005576);; Cellular Component: nucleus (GO:0005634);…	--
ENSOARG00000009192	CG	--	--	Molecular Function: DNA binding (GO:0003677);; Molecular Function: chromatin binding (GO:0003682);; Molecular Function: binding (GO:0005488);; Cellular Component: nucleus (GO:0005634);; Cellular Component: cytoplasm (GO:0005737);; Biological Process: nitrogen compound metabolic process (GO:0006807);; Biological Process: primary metabolic process (GO:0044238);; Biological Process: cellular macromo…	--
ENSOARG00000003481	CG	--	--	Molecular Function: nucleotide binding (GO:0000166);; Molecular Function: nucleic acid binding (GO:0003676);; Molecular Function: DNA binding (GO:0003677);; Molecular Function: catalytic activity (GO:0003824);; Molecular Function: protein binding (GO:0005515);; Cellular Component: nucleus (GO:0005634);; Cellular Component: cytoplasm (GO:0005737);; Biological Process: chromatin organization (GO:00…	--
ENSOARG00000013883	CG	--	--	Biological Process: chondrocyte differentiation (GO:0002062);; Molecular Function: DNA binding (GO:0003677);; Molecular Function: chromatin binding (GO:0003682);; Cellular Component: transcription factor complex (GO:0005667);; Cellular Component: nucleolus (GO:0005730);; Biological Process: signal transduction (GO:0007165);; Molecular Function: transcription factor binding (GO:0008134);; Cellular…	--
ENSOARG00000004403	CG	--	--	Biological Process: kidney development (GO:0001822);; Molecular Function: transcription coactivator activity (GO:0003713);; Cellular Component: nucleus (GO:0005634);; Biological Process: male gonad development (GO:0008584);; Biological Process: female gonad development (GO:0008585);; Biological Process: post-embryonic development (GO:0009791);; Biological Process: fibroblast migration (GO:0010761…	--
ENSOARG00000015984	CG	--	--	Molecular Function: nucleic acid binding (GO:0003676);; Molecular Function: ubiquitin-protein transferase activity (GO:0004842);; Cellular Component: nucleus (GO:0005634);; Cellular Component: cytoplasm (GO:0005737);; Molecular Function: zinc ion binding (GO:0008270);; Biological Process: cellular process (GO:0009987);; Biological Process: protein ubiquitination involved in ubiquitin-dependent pr…	K11969|0|phd:102334281|ARIH2; ariadne RBR E3 ubiquitin protein ligase 2; K11969 ariadne-2 (A)
ENSOARG00000005963	CG	[R]	General function prediction only	Molecular Function: protein binding (GO:0005515);; Molecular Function: GTP binding (GO:0005525);; Cellular Component: intracellular (GO:0005622);; Cellular Component: nucleus (GO:0005634);; Cellular Component: Golgi apparatus (GO:0005794);; Cellular Component: microtubule organizing center (GO:0005815);; Cellular Component: spindle (GO:0005819);; Cellular Component: microtubule (GO:0005874);; Bio…	K07959|9.99899e-118|oas:101117343|ARL11; ADP-ribosylation factor-like 11; K07959 ADP-ribosylation factor-like protein 11 (A)
ENSOARG00000001192	CG	[R]	General function prediction only	Molecular Function: nucleotide binding (GO:0000166);; Molecular Function: protein binding (GO:0005515);; Cellular Component: microtubule (GO:0005874);; Cellular Component: cilium (GO:0005929);; Biological Process: intracellular protein transport (GO:0006886);; Biological Process: positive regulation of cell-substrate adhesion (GO:0010811);; Cellular Component: lateral plasma membrane (GO:0016328)…	K07961|0|oas:101119452|ARL13A; ADP-ribosylation factor-like 13A; K07961 ADP-ribosylation factor-like protein 13 (A)
ENSOARG00000017337	CG	[R]	General function prediction only	Molecular Function: nucleotide binding (GO:0000166);; Molecular Function: GTP binding (GO:0005525);; Cellular Component: spindle (GO:0005819);; Cellular Component: microtubule (GO:0005874);; Cellular Component: cilium (GO:0005929);; Cellular Component: axoneme (GO:0005930);; Biological Process: intracellular protein transport (GO:0006886);; Biological Process: cell cycle (GO:0007049);; Biological…	K07962|0|oas:101123516|ARL13B; ADP-ribosylation factor-like 13B; K07962 ADP-ribosylation factor-like protein 13B (A)
ENSOARG00000014982	CG	[R]	General function prediction only	Molecular Function: protein binding (GO:0005515);; Molecular Function: GTP binding (GO:0005525);; Cellular Component: intracellular (GO:0005622);; Cellular Component: nucleus (GO:0005634);; Cellular Component: endosome (GO:0005768);; Cellular Component: Golgi apparatus (GO:0005794);; Cellular Component: microtubule organizing center (GO:0005815);; Cellular Component: spindle (GO:0005819);; Cellul…	K17200|6.02241e-140|oas:101105298|ARL14; ADP-ribosylation factor-like 14; K17200 ADP-ribosylation factor-like protein 14 (A)
ENSOARG00000015515	CG	--	--	Cellular Component: cytoplasm (GO:0005737);;	--
ENSOARG00000008076	CG	[R]	General function prediction only	Molecular Function: GTP binding (GO:0005525);; Cellular Component: intracellular (GO:0005622);; Cellular Component: endosome (GO:0005768);; Cellular Component: spindle (GO:0005819);; Cellular Component: microtubule (GO:0005874);; Cellular Component: axoneme (GO:0005930);; Biological Process: cell cycle (GO:0007049);; Biological Process: small GTPase mediated signal transduction (GO:0007264);; Bio…	K17201|3.32459e-116|ocu:100344735|ARL15; ADP-ribosylation factor-like 15; K17201 ADP-ribosylation factor-like protein 15 (A)
ENSOARG00000011395	CG	[R]	General function prediction only	Biological Process: cytokinesis (GO:0000910);; Biological Process: kidney development (GO:0001822);; Molecular Function: GTPase activity (GO:0003924);; Molecular Function: protein binding (GO:0005515);; Molecular Function: GTP binding (GO:0005525);; Molecular Function: phospholipid binding (GO:0005543);; Cellular Component: nucleus (GO:0005634);; Cellular Component: mitochondrial intermembrane sp…	K07943|8.86775e-132|chx:102186093|ARL2; ADP-ribosylation factor-like 2; K07943 ADP-ribosylation factor-like protein 2 (A)
ENSOARG00000018950	CG	--	--	Molecular Function: transcription coactivator activity (GO:0003713);; Cellular Component: nucleus (GO:0005634);; Cellular Component: mitochondrial intermembrane space (GO:0005758);; Cellular Component: centrosome (GO:0005813);; Cellular Component: spindle (GO:0005819);; Cellular Component: midbody (GO:0030496);; Biological Process: positive regulation of tyrosine phosphorylation of Stat3 protein …	K16742|7.70671e-77|oas:100302309|ARL2BP; ADP-ribosylation factor-like 2 binding protein; K16742 ADP-ribosylation factor-like protein 2-binding protein (A)
ENSOARG00000008124	CG	[R]	General function prediction only	Molecular Function: protein binding (GO:0005515);; Molecular Function: GTP binding (GO:0005525);; Molecular Function: phospholipid binding (GO:0005543);; Cellular Component: nucleolus (GO:0005730);; Cellular Component: endosome (GO:0005768);; Cellular Component: Golgi apparatus (GO:0005794);; Cellular Component: axonemal microtubule (GO:0005879);; Cellular Component: plasma membrane (GO:0005886);…	K07945|2.29062e-135|umr:103658826|ARL4A; ADP-ribosylation factor-like 4A; K07945 ADP-ribosylation factor-like protein 4 (A)
ENSOARG00000025194	CG	[R]	General function prediction only	Molecular Function: GTPase activity (GO:0003924);; Molecular Function: GTP binding (GO:0005525);; Cellular Component: nucleus (GO:0005634);; Cellular Component: nucleolus (GO:0005730);; Cellular Component: cytoplasm (GO:0005737);; Cellular Component: endosome (GO:0005768);; Cellular Component: spindle (GO:0005819);; Cellular Component: microtubule (GO:0005874);; Cellular Component: plasma membran…	K07945|2.69349e-122|clv:102094809|ARL4C; ADP-ribosylation factor-like 4C; K07945 ADP-ribosylation factor-like protein 4 (A)
ENSOARG00000000118	CG	[R]	General function prediction only	Molecular Function: GTP binding (GO:0005525);; Cellular Component: nucleolus (GO:0005730);; Cellular Component: cytoplasm (GO:0005737);; Cellular Component: endosome (GO:0005768);; Cellular Component: spindle (GO:0005819);; Cellular Component: plasma membrane (GO:0005886);; Cellular Component: cilium (GO:0005929);; Biological Process: transport (GO:0006810);; Biological Process: cell cycle (GO:00…	K07945|2.14611e-134|oas:101109813|ARL4D; ADP-ribosylation factor-like 4D; K07945 ADP-ribosylation factor-like protein 4 (A)
ENSOARG00000008452	CG	[R]	General function prediction only	Molecular Function: GTPase activity (GO:0003924);; Molecular Function: protein binding (GO:0005515);; Molecular Function: GTP binding (GO:0005525);; Molecular Function: phospholipid binding (GO:0005543);; Cellular Component: intracellular (GO:0005622);; Cellular Component: nucleus (GO:0005634);; Cellular Component: endosome (GO:0005768);; Cellular Component: Golgi apparatus (GO:0005794);; Cellula…	K07949|3.81339e-119|mcc:100430437|ADP-ribosylation factor-like protein 5A-like; K07949 ADP-ribosylation factor-like protein 5A (A)
ENSOARG00000017814	CG	[R]	General function prediction only	Molecular Function: protein binding (GO:0005515);; Molecular Function: GTP binding (GO:0005525);; Molecular Function: phospholipid binding (GO:0005543);; Cellular Component: intracellular (GO:0005622);; Cellular Component: nucleus (GO:0005634);; Cellular Component: endosome (GO:0005768);; Cellular Component: Golgi apparatus (GO:0005794);; Cellular Component: microtubule organizing center (GO:0005…	K07950|5.39172e-131|umr:103664218|ARL5B; ADP-ribosylation factor-like 5B; K07950 ADP-ribosylation factor-like protein 5B (A)
ENSOARG00000017430	CG	[R]	General function prediction only	Molecular Function: protein binding (GO:0005515);; Molecular Function: GTP binding (GO:0005525);; Molecular Function: phospholipid binding (GO:0005543);; Cellular Component: endosome (GO:0005768);; Cellular Component: Golgi apparatus (GO:0005794);; Cellular Component: axonemal microtubule (GO:0005879);; Cellular Component: ciliary basal body (GO:0005932);; Biological Process: protein targeting to…	K07951|2.03973e-120|bacu:103008074|ARL6; ADP-ribosylation factor-like 6; K07951 ADP-ribosylation factor-like protein 6 (A)
ENSOARG00000008053	CG	--	--	Cellular Component: integral component of membrane (GO:0016021);;	--
ENSOARG00000007805	CG	[R]	General function prediction only	Molecular Function: GTP binding (GO:0005525);; Molecular Function: phospholipid binding (GO:0005543);; Cellular Component: lysosomal membrane (GO:0005765);; Cellular Component: axonemal microtubule (GO:0005879);; Biological Process: protein targeting to membrane (GO:0006612);; Biological Process: chromosome segregation (GO:0007059);; Biological Process: mitotic nuclear division (GO:0007067);; Bio…	K07955|1.06054e-128|umr:103669592|ARL8B; ADP-ribosylation factor-like 8B; K07955 ADP-ribosylation factor-like protein 8 (A)
ENSOARG00000017043	CG	--	--	Cellular Component: mitochondrion (GO:0005739);; Biological Process: metal ion transport (GO:0030001);; Molecular Function: metal ion binding (GO:0046872);;	K17306|0|oas:101119911|ARMC1; armadillo repeat containing 1; K17306 armadillo repeat-containing protein 1 (A)
ENSOARG00000018909	CG	--	--	Cellular Component: mitochondrion (GO:0005739);; Cellular Component: membrane (GO:0016020);; Cellular Component: intracellular part (GO:0044424);;	--
ENSOARG00000012346	CG	--	--	--	--
ENSOARG00000010709	CG	--	--	--	--
ENSOARG00000002091	CG	--	--	Biological Process: kidney development (GO:0001822);; Biological Process: regionalization (GO:0003002);; Biological Process: developmental process involved in reproduction (GO:0003006);; Molecular Function: protein binding (GO:0005515);; Cellular Component: cytoskeleton (GO:0005856);; Cellular Component: cell-cell junction (GO:0005911);; Cellular Component: adherens junction (GO:0005912);; Biolog…	--
ENSOARG00000015684	CG	--	--	Biological Process: kidney development (GO:0001822);; Biological Process: regionalization (GO:0003002);; Biological Process: developmental process involved in reproduction (GO:0003006);; Molecular Function: protein binding (GO:0005515);; Cellular Component: cytoskeleton (GO:0005856);; Cellular Component: cell-cell junction (GO:0005911);; Biological Process: transcription, DNA-templated (GO:000635…	--
ENSOARG00000007543	CG	[S]	Function unknown	Molecular Function: protein binding (GO:0005515);; Cellular Component: cell-cell junction (GO:0005911);; Cellular Component: macromolecular complex (GO:0032991);; Cellular Component: intracellular non-membrane-bounded organelle (GO:0043232);; Biological Process: single-organism cellular process (GO:0044763);; Biological Process: single-organism developmental process (GO:0044767);; Biological Proc…	--
ENSOARG00000020693	CG	--	--	--	--
ENSOARG00000010077	CG	--	--	Cellular Component: integral component of membrane (GO:0016021);; Cellular Component: intracellular part (GO:0044424);;	--
ENSOARG00000010134	CG	--	--	--	--
ENSOARG00000020870	CG	[T]	Signal transduction mechanisms	Biological Process: response to hypoxia (GO:0001666);; Biological Process: embryonic placenta development (GO:0001892);; Molecular Function: RNA polymerase II distal enhancer sequence-specific DNA binding transcription factor activity (GO:0003705);; Molecular Function: transcription coactivator activity (GO:0003713);; Molecular Function: aryl hydrocarbon receptor activity (GO:0004874);; Cellular …	K09097|0|oas:443285|ARNT; aryl hydrocarbon receptor nuclear translocator; K09097 aryl hydrocarbon receptor nuclear translocator (A)
ENSOARG00000015391	CG	[T]	Signal transduction mechanisms	Molecular Function: sequence-specific DNA binding RNA polymerase II transcription factor activity (GO:0000981);; Molecular Function: transcription factor binding transcription factor activity (GO:0000989);; Biological Process: response to hypoxia (GO:0001666);; Biological Process: in utero embryonic development (GO:0001701);; Biological Process: cytokine production (GO:0001816);; Molecular Functi…	K15589|0|oas:100135448|ARNT2; aryl-hydrocarbon receptor nuclear translocator 2; K15589 aryl hydrocarbon receptor nuclear translocator 2 (A)
ENSOARG00000007809	CG	--	--	Biological Process: protein import into nucleus, translocation (GO:0000060);; Molecular Function: RNA polymerase II core promoter proximal region sequence-specific DNA binding transcription factor activity (GO:0000982);; Molecular Function: RNA polymerase II transcription factor binding transcription factor activity involved in positive regulation of transcription (GO:0001190);; Biological Proces…	K02296|0|bom:102265082|ARNTL; aryl hydrocarbon receptor nuclear translocator-like; K02296 aryl hydrocarbon receptor nuclear translocator-like protein 1 (A)
ENSOARG00000019779	CG	--	--	Molecular Function: sequence-specific DNA binding RNA polymerase II transcription factor activity (GO:0000981);; Molecular Function: RNA polymerase II core promoter proximal region sequence-specific DNA binding transcription factor activity (GO:0000982);; Molecular Function: transcription factor binding transcription factor activity (GO:0000989);; Molecular Function: DNA binding (GO:0003677);; Mo…	K09099|0|oas:101112046|ARNTL2; aryl hydrocarbon receptor nuclear translocator-like 2; K09099 aryl hydrocarbon receptor nuclear translocator-like protein 2 (A)
ENSOARG00000018731	CG	[R]	General function prediction only	Molecular Function: actin binding (GO:0003779);; Cellular Component: cytosol (GO:0005829);; Cellular Component: cytoskeleton (GO:0005856);; Biological Process: biosynthetic process (GO:0009058);; Biological Process: regulation of actin filament polymerization (GO:0030833);; Biological Process: macromolecule metabolic process (GO:0043170);; Cellular Component: intracellular membrane-bounded organe…	K05757|0|oas:101113558|ARPC1B; actin related protein 2/3 complex, subunit 1B, 41kDa; K05757 actin related protein 2/3 complex, subunit 1A/1B (A)
ENSOARG00000002017	CG	--	--	Molecular Function: actin binding (GO:0003779);; Cellular Component: cytosol (GO:0005829);; Cellular Component: cytoskeleton (GO:0005856);; Biological Process: regulation of actin filament polymerization (GO:0030833);; Cellular Component: cell projection (GO:0042995);;	K05754|1.7115e-87|cfa:480037|ARPC5; actin related protein 2/3 complex, subunit 5, 16kDa; K05754 actin related protein 2/3 complex, subunit 5 (A)
ENSOARG00000016371	CG	--	--	Molecular Function: nucleic acid binding (GO:0003676);; Molecular Function: calmodulin binding (GO:0005516);; Cellular Component: cytoplasm (GO:0005737);; Biological Process: cellular response to heat (GO:0034605);; Cellular Component: intracellular membrane-bounded organelle (GO:0043231);;	--
ENSOARG00000011342	CG	--	--	Cellular Component: chromatin (GO:0000785);; Biological Process: G-protein coupled receptor internalization (GO:0002031);; Biological Process: desensitization of G-protein coupled receptor protein signaling pathway by arrestin (GO:0002032);; Molecular Function: GTPase activator activity (GO:0005096);; Molecular Function: insulin-like growth factor receptor binding (GO:0005159);; Cellular Componen…	K04439|0|oas:101108418|ARRB1; arrestin, beta 1; K04439 beta-arrestin (A)
ENSOARG00000000668	CG	--	--	Biological Process: signal transduction (GO:0007165);; Biological Process: metabolic process (GO:0008152);; Biological Process: negative regulation of biological process (GO:0048519);; Biological Process: system development (GO:0048731);;	--
ENSOARG00000014005	CG	--	--	Biological Process: signal transduction (GO:0007165);; Biological Process: regulation of metabolic process (GO:0019222);; Biological Process: single-multicellular organism process (GO:0044707);; Biological Process: negative regulation of biological process (GO:0048519);;	--
ENSOARG00000016593	CG	--	--	Cellular Component: cytoplasm (GO:0005737);; Biological Process: negative regulation of heat generation (GO:0031651);; Molecular Function: beta-3 adrenergic receptor binding (GO:0031699);; Biological Process: negative regulation of multicellular organismal metabolic process (GO:0044252);; Biological Process: fat pad development (GO:0060613);; Biological Process: positive regulation of adrenergic …	--
ENSOARG00000010116	CG	--	--	Biological Process: temperature homeostasis (GO:0001659);; Molecular Function: protein binding (GO:0005515);; Biological Process: transcription, DNA-templated (GO:0006351);; Biological Process: cell surface receptor signaling pathway (GO:0007166);; Biological Process: tissue development (GO:0009888);; Biological Process: negative regulation of metabolic process (GO:0009892);; Biological Process: …	--
ENSOARG00000017167	CG	[P]	Inorganic ion transport and metabolism	Molecular Function: N-acetylgalactosamine-4-sulfatase activity (GO:0003943);; Molecular Function: arylsulfatase activity (GO:0004065);; Cellular Component: lysosome (GO:0005764);; Biological Process: metabolic process (GO:0008152);; Molecular Function: metal ion binding (GO:0046872);;	K01135|0|oas:101108314|ARSB; arylsulfatase B; K01135 arylsulfatase B [EC:3.1.6.12] (A)
ENSOARG00000015185	CG	[P]	Inorganic ion transport and metabolism	Molecular Function: arylsulfatase activity (GO:0004065);; Cellular Component: extracellular space (GO:0005615);; Cellular Component: lysosome (GO:0005764);; Cellular Component: endoplasmic reticulum (GO:0005783);; Biological Process: sulfur compound metabolic process (GO:0006790);; Molecular Function: metal ion binding (GO:0046872);;	K12381|0|oas:101109286|ARSG; arylsulfatase G; K12381 arylsulfatase G [EC:3.1.6.-] (A)
ENSOARG00000008660	CG	[P]	Inorganic ion transport and metabolism	Biological Process: metabolic process (GO:0008152);; Molecular Function: sulfuric ester hydrolase activity (GO:0008484);; Cellular Component: integral component of membrane (GO:0016021);; Cellular Component: intracellular membrane-bounded organelle (GO:0043231);; Cellular Component: cytoplasmic part (GO:0044444);; Biological Process: single-multicellular organism process (GO:0044707);; Biological…	K12374|0|oas:101116287|ARSH; arylsulfatase family, member H; K12374 arylsulfatase D/F/H [EC:3.1.6.-] (A)
ENSOARG00000018284	CG	[P]	Inorganic ion transport and metabolism	Cellular Component: extracellular region (GO:0005576);; Biological Process: metabolic process (GO:0008152);; Molecular Function: sulfuric ester hydrolase activity (GO:0008484);; Cellular Component: intracellular membrane-bounded organelle (GO:0043231);; Cellular Component: cytoplasmic part (GO:0044444);; Molecular Function: metal ion binding (GO:0046872);;	K12375|0|oas:101113591|ARSJ; arylsulfatase family, member J; K12375 arylsulfatase I/J [EC:3.1.6.-] (A)
ENSOARG00000017262	CG	[P]	Inorganic ion transport and metabolism	Cellular Component: extracellular region (GO:0005576);; Molecular Function: sulfuric ester hydrolase activity (GO:0008484);; Molecular Function: metal ion binding (GO:0046872);;	K12376|0|oas:101109354|ARSK; arylsulfatase family, member K; K12376 arylsulfatase K [EC:3.1.6.-] (A)
ENSOARG00000020742	CG	--	--	Molecular Function: NAD(P)+-protein-arginine ADP-ribosyltransferase activity (GO:0003956);; Biological Process: protein ADP-ribosylation (GO:0006471);; Molecular Function: transferase activity, transferring glycosyl groups (GO:0016757);; Cellular Component: membrane part (GO:0044425);; Cellular Component: cell part (GO:0044464);;	K06717|0|oas:101117410|ART4; ADP-ribosyltransferase 4 (Dombrock blood group); K06717 ADP-ribosyltransferase 4 [EC:2.4.2.31] (A)
ENSOARG00000017804	CG	[J]	Translation, ribosomal structure and biogenesis	Molecular Function: protein binding (GO:0005515);; Biological Process: single fertilization (GO:0007338);; Molecular Function: peptidase activity (GO:0008233);; Biological Process: tissue development (GO:0009888);; Biological Process: gene expression (GO:0010467);; Biological Process: positive regulation of cellular biosynthetic process (GO:0031328);; Biological Process: nucleobase-containing com…	K09452|9.27218e-64|oas:101108992|ARX; aristaless related homeobox; K09452 homeobox protein aristaless-related (A)
ENSOARG00000008704	CG	--	--	Cellular Component: lysosome (GO:0005764);; Biological Process: lipid metabolic process (GO:0006629);; Molecular Function: ceramidase activity (GO:0017040);;	K12348|0|oas:101117904|ASAH1; N-acylsphingosine amidohydrolase (acid ceramidase) 1; K12348 acid ceramidase [EC:3.5.1.23] (A)
ENSOARG00000007686	CG	[U]	Intracellular trafficking, secretion, and vesicular transport	Molecular Function: phospholipid binding (GO:0005543);; Cellular Component: cytoplasm (GO:0005737);; Biological Process: transport (GO:0006810);; Molecular Function: ARF GTPase activator activity (GO:0008060);; Molecular Function: zinc ion binding (GO:0008270);; Cellular Component: membrane (GO:0016020);; Biological Process: regulation of ARF GTPase activity (GO:0032312);; Cellular Component: int…	K12488|0|oas:101122198|ASAP1; ArfGAP with SH3 domain, ankyrin repeat and PH domain 1; K12488 Arf-GAP with SH3 domain, ANK repeat and PH domain-containing protein (A)
ENSOARG00000014894	CG	[U]	Intracellular trafficking, secretion, and vesicular transport	Molecular Function: GTPase activator activity (GO:0005096);; Molecular Function: protein binding (GO:0005515);; Molecular Function: phospholipid binding (GO:0005543);; Molecular Function: ARF GTPase activator activity (GO:0008060);; Biological Process: protein localization (GO:0008104);; Molecular Function: zinc ion binding (GO:0008270);; Biological Process: regulation of signal transduction (GO:…	K12488|0|cfa:475659|ASAP2, DDEF2; ArfGAP with SH3 domain, ankyrin repeat and PH domain 2; K12488 Arf-GAP with SH3 domain, ANK repeat and PH domain-containing protein (A)
ENSOARG00000007411	CG	[U]	Intracellular trafficking, secretion, and vesicular transport	Cellular Component: cytoplasm (GO:0005737);; Biological Process: single-organism cellular process (GO:0044763);;	K12488|0|oas:101120897|ASAP3; ArfGAP with SH3 domain, ankyrin repeat and PH domain 3; K12488 Arf-GAP with SH3 domain, ANK repeat and PH domain-containing protein (A)
ENSOARG00000008700	CG	[R]	General function prediction only	Biological Process: protein ubiquitination (GO:0016567);; Biological Process: intracellular signal transduction (GO:0035556);; Cellular Component: cell part (GO:0044464);;	K10335|4.69726e-176|oas:101105590|ASB13; ankyrin repeat and SOCS box containing 13; K10335 ankyrin repeat and SOCS box protein 13 (A)
ENSOARG00000000773	CG	[R]	General function prediction only	Molecular Function: catalytic activity (GO:0003824);; Molecular Function: binding (GO:0005488);; Cellular Component: cytoplasm (GO:0005737);; Biological Process: multicellular organismal development (GO:0007275);; Cellular Component: microtubule cytoskeleton (GO:0015630);; Biological Process: protein ubiquitination (GO:0016567);; Biological Process: intracellular signal transduction (GO:0035556);…	K10337|0|oas:101106002|ASB15; ankyrin repeat and SOCS box containing 15; K10337 ankyrin repeat and SOCS box protein 15 (A)
ENSOARG00000012800	CG	--	--	Biological Process: protein ubiquitination (GO:0016567);; Biological Process: intracellular signal transduction (GO:0035556);;	K10339|0|oas:101121217|ASB17; ankyrin repeat and SOCS box containing 17; K10339 ankyrin repeat and SOCS box protein 17 (A)
ENSOARG00000019126	CG	[R]	General function prediction only	Molecular Function: catalytic activity (GO:0003824);; Biological Process: signal transduction (GO:0007165);; Biological Process: protein ubiquitination (GO:0016567);; Biological Process: developmental process (GO:0032502);; Biological Process: intracellular signal transduction (GO:0035556);; Cellular Component: intracellular membrane-bounded organelle (GO:0043231);; Biological Process: primary me…	K10340|0|oas:101103518|ASB18; ankyrin repeat and SOCS box containing 18; K10340 ankyrin repeat and SOCS box protein 18 (A)
ENSOARG00000014168	CG	[R]	General function prediction only	Biological Process: protein polyubiquitination (GO:0000209);; Molecular Function: ubiquitin-protein transferase activity (GO:0004842);; Molecular Function: binding (GO:0005488);; Molecular Function: transferase activity (GO:0016740);; Cellular Component: Cul5-RING ubiquitin ligase complex (GO:0031466);; Biological Process: intracellular signal transduction (GO:0035556);; Biological Process: skele…	K10324|0|bta:539244|ASB2; ankyrin repeat and SOCS box containing 2; K10324 ankyrin repeat and SOCS box protein 2 (A)
ENSOARG00000003383	CG	[R]	General function prediction only	Molecular Function: catalytic activity (GO:0003824);; Molecular Function: ubiquitin-protein transferase activity (GO:0004842);; Molecular Function: cytoskeletal protein binding (GO:0008092);; Biological Process: regulation of metabolic process (GO:0019222);; Cellular Component: Cul2-RING ubiquitin ligase complex (GO:0031462);; Cellular Component: Cul5-RING ubiquitin ligase complex (GO:0031466);; …	K10326|0|oas:101117496|ASB4; ankyrin repeat and SOCS box containing 4; K10326 ankyrin repeat and SOCS box protein 4 (A)
ENSOARG00000008733	CG	[R]	General function prediction only	Molecular Function: catalytic activity (GO:0003824);; Molecular Function: protein binding (GO:0005515);; Biological Process: transport (GO:0006810);; Biological Process: protein localization (GO:0008104);; Biological Process: organ morphogenesis (GO:0009887);; Biological Process: protein ubiquitination (GO:0016567);; Biological Process: regulation of metabolic process (GO:0019222);; Biological Pr…	K10328|0|oas:101104650|ASB6; ankyrin repeat and SOCS box containing 6; K10328 ankyrin repeat and SOCS box protein 6 (A)
ENSOARG00000009658	CG	[R]	General function prediction only	Molecular Function: catalytic activity (GO:0003824);; Molecular Function: binding (GO:0005488);; Biological Process: protein ubiquitination (GO:0016567);; Biological Process: intracellular signal transduction (GO:0035556);; Cellular Component: intracellular membrane-bounded organelle (GO:0043231);; Cellular Component: cytoplasmic part (GO:0044444);; Cellular Component: intracellular organelle par…	K10329|0|umr:103659986|ASB7; ankyrin repeat and SOCS box containing 7; K10329 ankyrin repeat and SOCS box protein 7 (A)
ENSOARG00000011966	CG	[R]	General function prediction only	Cellular Component: nucleus (GO:0005634);; Cellular Component: cytoplasm (GO:0005737);; Biological Process: protein ubiquitination (GO:0016567);; Biological Process: intracellular signal transduction (GO:0035556);; Cellular Component: cell part (GO:0044464);; Biological Process: single-organism cellular process (GO:0044763);; Biological Process: positive regulation of protein catabolic process (G…	K10331|0|phd:102320830|ASB9; ankyrin repeat and SOCS box containing 9; K10331 ankyrin repeat and SOCS box protein 9 (A)
ENSOARG00000005577	CG	[J]	Translation, ribosomal structure and biogenesis	Molecular Function: binding (GO:0005488);; Biological Process: tissue development (GO:0009888);; Biological Process: macromolecule metabolic process (GO:0043170);; Cellular Component: extracellular region part (GO:0044421);; Biological Process: skeletal system morphogenesis (GO:0048705);; Biological Process: regulation of cellular process (GO:0050794);; Biological Process: cellular response to st…	K18667|0|oas:101109043|ASCC2; activating signal cointegrator 1 complex subunit 2; K18667 activating signal cointegrator complex subunit 2 (A)
ENSOARG00000011627	CG	[R]	General function prediction only	Molecular Function: nucleic acid binding (GO:0003676);; Molecular Function: ATP binding (GO:0005524);; Cellular Component: nucleus (GO:0005634);; Cellular Component: Golgi apparatus (GO:0005794);; Biological Process: DNA dealkylation involved in DNA repair (GO:0006307);; Biological Process: regulation of transcription, DNA-templated (GO:0006355);; Biological Process: cell proliferation (GO:000828…	K18663|0|oas:101123305|ASCC3; activating signal cointegrator 1 complex subunit 3; K18663 activating signal cointegrator complex subunit 3 [EC:3.6.4.12] (A)
ENSOARG00000015879	CG	--	--	Molecular Function: transcription factor binding transcription factor activity (GO:0000989);; Biological Process: neuron migration (GO:0001764);; Biological Process: heart morphogenesis (GO:0003007);; Biological Process: noradrenergic neuron fate commitment (GO:0003359);; Molecular Function: DNA binding (GO:0003677);; Molecular Function: sequence-specific DNA binding transcription factor activity…	K09067|2.05623e-85|oas:101110666|ASCL1; achaete-scute complex homolog 1 (Drosophila); K09067 achaete-scute complex protein (A)
ENSOARG00000008585	CG	--	--	Cellular Component: chromatin (GO:0000785);; Biological Process: osteoblast differentiation (GO:0001649);; Cellular Component: nucleus (GO:0005634);; Biological Process: DNA repair (GO:0006281);; Biological Process: nucleosome assembly (GO:0006334);; Biological Process: regulation of transcription, DNA-templated (GO:0006355);; Biological Process: chromatin modification (GO:0016568);; Molecular Fu…	K10753|1.11396e-149|umr:103663452|ASF1A; anti-silencing function 1A histone chaperone; K10753 histone chaperone ASF1 (A)
ENSOARG00000006370	CG	--	--	Cellular Component: chromatin (GO:0000785);; Biological Process: osteoblast differentiation (GO:0001649);; Cellular Component: nucleus (GO:0005634);; Biological Process: DNA repair (GO:0006281);; Biological Process: nucleosome assembly (GO:0006334);; Biological Process: regulation of transcription, DNA-templated (GO:0006355);; Biological Process: chromatin modification (GO:0016568);; Molecular Fu…	K10753|2.14031e-131|oas:101123293|ASF1B; ASF1 anti-silencing function 1 homolog B (S. cerevisiae); K10753 histone chaperone ASF1 (A)
ENSOARG00000010137	CG	--	--	Biological Process: endocytosis (GO:0006897);; Cellular Component: integral component of membrane (GO:0016021);; Molecular Function: carbohydrate binding (GO:0030246);; Biological Process: cellular response to extracellular stimulus (GO:0031668);; Molecular Function: protein homodimerization activity (GO:0042803);; Biological Process: single-organism cellular process (GO:0044763);; Molecular Func…	K10063|0|oas:101116157|ASGR1; asialoglycoprotein receptor 1; K10063 asialoglycoprotein receptor 1 (A)
ENSOARG00000010000	CG	--	--	Molecular Function: binding (GO:0005488);; Biological Process: transport (GO:0006810);; Biological Process: glycoprotein metabolic process (GO:0009100);; Molecular Function: carbohydrate binding (GO:0030246);; Biological Process: regulation of protein stability (GO:0031647);; Biological Process: single-organism cellular process (GO:0044763);; Biological Process: response to stimulus (GO:0050896);…	K10064|0|oas:101115381|ASGR2; asialoglycoprotein receptor 2; K10064 asialoglycoprotein receptor 2 (A)
ENSOARG00000001208	CG	--	--	Biological Process: cellular response to DNA damage stimulus (GO:0006974);; Biological Process: positive regulation of cell proliferation (GO:0008284);; Molecular Function: histone methyltransferase activity (H3-K4 specific) (GO:0042800);; Biological Process: response to estrogen (GO:0043627);; Molecular Function: transcription regulatory region DNA binding (GO:0044212);; Biological Process: posi…	K14964|0|bta:100138350|ASH2L, ash2-like; ash2 (absent, small, or homeotic)-like (Drosophila); K14964 Set1/Ash2 histone methyltransferase complex subunit ASH2 (A)
ENSOARG00000018049	CG	--	--	Biological Process: response to acid chemical (GO:0001101);; Cellular Component: integral component of plasma membrane (GO:0005887);; Biological Process: memory (GO:0007613);; Biological Process: associative learning (GO:0008306);; Molecular Function: ligand-gated sodium channel activity (GO:0015280);; Cellular Component: membrane (GO:0016020);; Biological Process: sodium ion transmembrane transp…	K04829|0|phd:102327836|ASIC1; acid-sensing (proton-gated) ion channel 1; K04829 acid-sensing ion channel 1 (A)
ENSOARG00000020207	CG	--	--	Molecular Function: binding (GO:0005488);; Cellular Component: membrane (GO:0016020);; Cellular Component: cell part (GO:0044464);; Biological Process: single-organism cellular process (GO:0044763);; Biological Process: system development (GO:0048731);; Biological Process: response to stimulus (GO:0050896);;	K04831|0|oas:101113830|ASIC4; acid-sensing (proton-gated) ion channel family member 4; K04831 acid-sensing ion channel 4 (A)
ENSOARG00000007730	CG	--	--	Molecular Function: sodium channel activity (GO:0005272);; Molecular Function: hydrogen ion channel activity (GO:0015252);; Biological Process: proton transport (GO:0015992);; Cellular Component: membrane (GO:0016020);; Cellular Component: integral component of membrane (GO:0016021);; Biological Process: sodium ion transmembrane transport (GO:0035725);;	K04832|0|chx:102169120|ASIC5; acid-sensing (proton-gated) ion channel family member 5; K04832 acid-sensing ion channel 5 (A)
ENSOARG00000008008	CG	[QR]	--	Molecular Function: acetylserotonin O-methyltransferase activity (GO:0017096);; Biological Process: melatonin biosynthetic process (GO:0030187);; Biological Process: methylation (GO:0032259);; Molecular Function: protein homodimerization activity (GO:0042803);; Biological Process: negative regulation of male gonad development (GO:2000019);;	K00543|0|oas:101114754|ASMT; acetylserotonin O-methyltransferase; K00543 acetylserotonin N-methyltransferase [EC:2.1.1.4] (A)
ENSOARG00000004686	CG	[E]	Amino acid transport and metabolism	Molecular Function: asparagine synthase (glutamine-hydrolyzing) activity (GO:0004066);; Molecular Function: ATP binding (GO:0005524);; Biological Process: glutamine metabolic process (GO:0006541);; Biological Process: negative regulation of apoptotic process (GO:0043066);; Biological Process: positive regulation of mitotic cell cycle (GO:0045931);; Biological Process: L-asparagine biosynthetic pr…	K01953|0|oas:101120073|ASNS; asparagine synthetase (glutamine-hydrolyzing); K01953 asparagine synthase (glutamine-hydrolysing) [EC:6.3.5.4] (A)
ENSOARG00000016806	CG	[E]	Amino acid transport and metabolism	Cellular Component: nucleus (GO:0005634);; Cellular Component: cytoplasm (GO:0005737);; Biological Process: metabolic process (GO:0008152);; Molecular Function: hydrolase activity, acting on ester bonds (GO:0016788);; Molecular Function: aspartoacylase activity (GO:0019807);; Molecular Function: metal ion binding (GO:0046872);;	K01437|0|oas:101121435|ASPA; aspartoacylase; K01437 aspartoacylase [EC:3.5.1.15] (A)
ENSOARG00000000763	CG	[O]	Posttranslational modification, protein turnover, chaperones	Biological Process: peptidyl-amino acid modification (GO:0018193);; Biological Process: cellular protein metabolic process (GO:0044267);; Biological Process: single-organism cellular process (GO:0044763);; Biological Process: regulation of cellular process (GO:0050794);;	--
ENSOARG00000014713	CG	[Z]	Cytoskeleton	Cellular Component: spindle pole (GO:0000922);; Biological Process: neuron migration (GO:0001764);; Biological Process: positive regulation of neuroblast proliferation (GO:0002052);; Molecular Function: calmodulin binding (GO:0005516);; Cellular Component: nucleus (GO:0005634);; Cellular Component: cytoplasm (GO:0005737);; Biological Process: mitotic nuclear division (GO:0007067);; Biological Pro…	K16743|0|oas:443284|ASPM; asp (abnormal spindle) homolog, microcephaly associated (Drosophila); K16743 abnormal spindle-like microcephaly-associated protein (A)
ENSOARG00000019523	CG	--	--	Molecular Function: aspartic-type endopeptidase activity (GO:0004190);; Biological Process: proteolysis (GO:0006508);;	--
ENSOARG00000017643	CG	[J]	Translation, ribosomal structure and biogenesis	Cellular Component: extracellular region (GO:0005576);; Biological Process: organ morphogenesis (GO:0009887);; Biological Process: regulation of cellular process (GO:0050794);; Biological Process: cellular response to stimulus (GO:0051716);;	K15627|0|oas:101107539|ASPSCR1; alveolar soft part sarcoma chromosome region, candidate 1; K15627 tether containing UBX domain for GLUT4 (A)
ENSOARG00000014809	CG	[E]	Amino acid transport and metabolism	Molecular Function: N4-(beta-N-acetylglucosaminyl)-L-asparaginase activity (GO:0003948);; Molecular Function: asparaginase activity (GO:0004067);; Cellular Component: nucleus (GO:0005634);; Cellular Component: cytoplasm (GO:0005737);; Biological Process: proteolysis (GO:0006508);; Molecular Function: beta-aspartyl-peptidase activity (GO:0008798);; Cellular Component: microtubule cytoskeleton (GO:…	K13051|0|oas:100135685|ASRGL1; asparaginase like 1; K13051 beta-aspartyl-peptidase (threonine type) [EC:3.4.19.5] (A)
ENSOARG00000007692	CG	[E]	Amino acid transport and metabolism	Biological Process: urea cycle (GO:0000050);; Molecular Function: argininosuccinate synthase activity (GO:0004055);; Molecular Function: ATP binding (GO:0005524);; Biological Process: arginine biosynthetic process (GO:0006526);;	K01940|0|oas:101115012|ASS1; argininosuccinate synthase 1; K01940 argininosuccinate synthase [EC:6.3.4.5] (A)
ENSOARG00000014020	CG	--	--	Molecular Function: metalloendopeptidase activity (GO:0004222);; Cellular Component: plasma membrane (GO:0005886);; Biological Process: proteolysis (GO:0006508);; Biological Process: cell adhesion (GO:0007155);; Molecular Function: zinc ion binding (GO:0008270);; Biological Process: positive regulation of protein processing (GO:0010954);; Biological Process: prevention of polyspermy (GO:0060468);…	K08778|0|chx:102173096|ASTL; astacin-like metallo-endopeptidase (M12 family); K08778 astacin-like metalloendopeptidase [EC:3.4.-.-] (A)
ENSOARG00000015182	CG	--	--	Biological Process: neuron migration (GO:0001764);; Cellular Component: endosome (GO:0005768);; Biological Process: neuron cell-cell adhesion (GO:0007158);; Biological Process: locomotory behavior (GO:0007626);; Cellular Component: external side of plasma membrane (GO:0009897);; Cellular Component: integral component of membrane (GO:0016021);;	--
ENSOARG00000005833	CG	--	--	Biological Process: skeletal system development (GO:0001501);; Cellular Component: extracellular region (GO:0005576);; Biological Process: organ morphogenesis (GO:0009887);; Biological Process: single-organism cellular process (GO:0044763);; Biological Process: regulation of biological process (GO:0050789);;	--
ENSOARG00000003666	CG	[M]	Cell wall/membrane/envelope biogenesis	Biological Process: negative regulation of transcription from RNA polymerase II promoter (GO:0000122);; Cellular Component: nuclear chromatin (GO:0000790);; Molecular Function: DNA binding (GO:0003677);; Molecular Function: transcription coactivator activity (GO:0003713);; Molecular Function: transcription corepressor activity (GO:0003714);; Biological Process: single fertilization (GO:0007338);;…	K11471|0|oas:101113692|ASXL1; additional sex combs like 1 (Drosophila); K11471 additional sex combs-like protein (A)
ENSOARG00000005872	CG	--	--	Biological Process: immune system process (GO:0002376);; Molecular Function: nucleic acid binding (GO:0003676);; Molecular Function: DNA binding (GO:0003677);; Molecular Function: amidase activity (GO:0004040);; Molecular Function: protein binding (GO:0005515);; Cellular Component: nucleus (GO:0005634);; Cellular Component: vacuole (GO:0005773);; Biological Process: regulation of transcription, D…	K11471|0|oas:101117128|ASXL3; additional sex combs like 3 (Drosophila); K11471 additional sex combs-like protein (A)
ENSOARG00000018979	CG	[R]	General function prediction only	Biological Process: male meiosis (GO:0007140);; Biological Process: multicellular organismal development (GO:0007275);; Biological Process: spermatogenesis (GO:0007283);; Biological Process: cell differentiation (GO:0030154);; Biological Process: gene silencing by RNA (GO:0031047);; Cellular Component: chromatoid body (GO:0033391);; Biological Process: piRNA metabolic process (GO:0034587);; Biolo…	K18410|0|oas:100126570|ASZ1, GASZ; ankyrin repeat, SAM and basic leucine zipper domain containing 1; K18410 ankyrin repeat, SAM and basic leucine zipper domain-containing protein 1 (A)
ENSOARG00000014098	CG	[O]	Posttranslational modification, protein turnover, chaperones	Biological Process: microtubule cytoskeleton organization (GO:0000226);; Biological Process: positive regulation of receptor internalization (GO:0002092);; Molecular Function: ATP binding (GO:0005524);; Cellular Component: mitochondrion (GO:0005739);; Cellular Component: endosome (GO:0005768);; Cellular Component: peroxisomal membrane (GO:0005778);; Cellular Component: plasma membrane (GO:0005886…	--
ENSOARG00000010247	CG	[O]	Posttranslational modification, protein turnover, chaperones	Molecular Function: protein binding (GO:0005515);; Molecular Function: ATP binding (GO:0005524);; Cellular Component: nucleus (GO:0005634);; Cellular Component: endosome (GO:0005768);; Biological Process: ATP catabolic process (GO:0006200);; Biological Process: DNA repair (GO:0006281);; Biological Process: regulation of transcription, DNA-templated (GO:0006355);; Biological Process: cellular prot…	--
ENSOARG00000017605	CG	[O]	Posttranslational modification, protein turnover, chaperones	Molecular Function: nucleotide binding (GO:0000166);; Molecular Function: protein binding (GO:0005515);; Molecular Function: ATP binding (GO:0005524);; Cellular Component: endosome (GO:0005768);; Biological Process: regulation of transcription, DNA-templated (GO:0006355);; Biological Process: ubiquitin-dependent protein catabolic process (GO:0006511);; Biological Process: cellular response to DNA…	--
ENSOARG00000011411	CG	--	--	Biological Process: transport (GO:0006810);; Molecular Function: kinesin binding (GO:0019894);; Cellular Component: cell junction (GO:0030054);; Cellular Component: axon (GO:0030424);; Cellular Component: dendrite (GO:0030425);; Biological Process: neuron projection development (GO:0031175);; Cellular Component: mitochondrial membrane (GO:0031966);; Biological Process: regulation of protein local…	K18450|0|phd:102323608|ATCAY; ataxia, cerebellar, Cayman type; K18450 caytaxin (A)
ENSOARG00000005882	CG	[O]	Posttranslational modification, protein turnover, chaperones	Molecular Function: arginyltransferase activity (GO:0004057);; Cellular Component: nucleus (GO:0005634);; Cellular Component: cytoplasm (GO:0005737);; Biological Process: protein arginylation (GO:0016598);;	K00685|0|oas:101110286|ATE1; arginyltransferase 1; K00685 arginine-tRNA-protein transferase [EC:2.3.2.8] (A)
ENSOARG00000000194	CG	--	--	Molecular Function: RNA polymerase II distal enhancer sequence-specific DNA binding (GO:0000980);; Molecular Function: RNA polymerase II core promoter proximal region sequence-specific DNA binding transcription factor activity involved in positive regulation of transcription (GO:0001077);; Molecular Function: RNA polymerase II activating transcription factor binding (GO:0001102);; Biological Proc…	K04450|0|oas:101108548|ATF2; activating transcription factor 2; K04450 cyclic AMP-dependent transcription factor ATF-2 (A)
ENSOARG00000010493	CG	--	--	Biological Process: adaptive immune response based on somatic recombination of immune receptors built from immunoglobulin superfamily domains (GO:0002460);; Molecular Function: double-stranded DNA binding (GO:0003690);; Molecular Function: sequence-specific DNA binding transcription factor activity (GO:0003700);; Cellular Component: transcription factor complex (GO:0005667);; Cellular Component: …	K09032|1.46831e-100|ssc:100738612|cyclic AMP-dependent transcription factor ATF-3-like; K09032 activating transcription factor 3 (A)
ENSOARG00000010418	CG	--	--	Molecular Function: DNA binding (GO:0003677);; Molecular Function: sequence-specific DNA binding transcription factor activity (GO:0003700);; Biological Process: transcription, DNA-templated (GO:0006351);; Biological Process: regulation of transcription, DNA-templated (GO:0006355);; Cellular Component: membrane (GO:0016020);; Cellular Component: intracellular membrane-bounded organelle (GO:004323…	K09054|0|oas:541606|ATF6; activating transcription factor 6; K09054 cyclic AMP-dependent transcription factor ATF-6 alpha (A)
ENSOARG00000020787	CG	--	--	Molecular Function: binding (GO:0005488);; Biological Process: multicellular organismal development (GO:0007275);; Biological Process: gene expression (GO:0010467);; Biological Process: cellular component organization (GO:0016043);; Biological Process: RNA metabolic process (GO:0016070);; Biological Process: cellular macromolecule biosynthetic process (GO:0034645);; Cellular Component: cell proje…	--
ENSOARG00000005714	CG	--	--	Cellular Component: nucleolus (GO:0005730);; Cellular Component: cytoplasm (GO:0005737);;	--
ENSOARG00000017204	CG	[M]	Cell wall/membrane/envelope biogenesis	Biological Process: autophagic vacuole assembly (GO:0000045);; Cellular Component: pre-autophagosomal structure (GO:0000407);; Molecular Function: protein complex binding (GO:0032403);; Molecular Function: identical protein binding (GO:0042802);;	--
ENSOARG00000016432	CG	--	--	Biological Process: autophagic vacuole assembly (GO:0000045);; Cellular Component: pre-autophagosomal structure membrane (GO:0034045);; Biological Process: innate immune response (GO:0045087);;	K08336|3.78534e-72|nle:100595697|ATG12; autophagy related 12; K08336 ubiquitin-like protein ATG12 (A)
ENSOARG00000003799	CG	--	--	Biological Process: autophagic vacuole assembly (GO:0000045);; Cellular Component: pre-autophagosomal structure (GO:0000407);; Cellular Component: cytosol (GO:0005829);; Molecular Function: protein kinase binding (GO:0019901);; Cellular Component: ULK1-ATG13-FIP200 complex (GO:0070969);;	K08331|0|phd:102335605|ATG13; autophagy related 13; K08331 autophagy-related protein 13 (A)
ENSOARG00000021092	CG	--	--	Biological Process: autophagic vacuole assembly (GO:0000045);; Cellular Component: autophagic vacuole (GO:0005776);; Biological Process: positive regulation of autophagy (GO:0010508);; Cellular Component: pre-autophagosomal structure membrane (GO:0034045);;	K17889|0|ssc:100155666|ATG14; autophagy related 14; K17889 beclin 1-associated autophagy-related key regulator (A)
ENSOARG00000019320	CG	[T]	Signal transduction mechanisms	Cellular Component: autophagic vacuole membrane (GO:0000421);; Molecular Function: protein binding (GO:0005515);; Biological Process: transcription, DNA-templated (GO:0006351);; Biological Process: phosphate-containing compound metabolic process (GO:0006796);; Biological Process: autophagy (GO:0006914);; Biological Process: cell communication (GO:0007154);; Biological Process: nervous system deve…	K17890|0|bacu:103009923|ATG16L1; autophagy related 16-like 1 (S. cerevisiae); K17890 autophagy-related protein 16, animal type (A)
ENSOARG00000006493	CG	[R]	General function prediction only	Molecular Function: catalytic activity (GO:0003824);; Molecular Function: protein binding (GO:0005515);; Biological Process: nucleobase-containing compound metabolic process (GO:0006139);; Biological Process: transport (GO:0006810);; Biological Process: cellular component movement (GO:0006928);; Biological Process: nervous system development (GO:0007399);; Biological Process: catabolic process (G…	K17890|0|oas:101103839|ATG16L2; autophagy related 16-like 2 (S. cerevisiae); K17890 autophagy-related protein 16, animal type (A)
ENSOARG00000016088	CG	--	--	Biological Process: autophagy (GO:0006914);;	K17906|0|oas:101121043|ATG2B; autophagy related 2B; K17906 autophagy-related protein 2 (A)
ENSOARG00000018450	CG	--	--	Cellular Component: cytoplasm (GO:0005737);; Biological Process: proteolysis (GO:0006508);; Biological Process: autophagy (GO:0006914);; Molecular Function: cysteine-type peptidase activity (GO:0008234);; Biological Process: protein transport (GO:0015031);;	K08342|0|oas:101113390|ATG4A; autophagy related 4A, cysteine peptidase; K08342 cysteine protease ATG4 [EC:3.4.22.-] (A)
ENSOARG00000017628	CG	--	--	Biological Process: autophagic vacuole assembly (GO:0000045);; Molecular Function: endopeptidase activity (GO:0004175);; Cellular Component: cytoplasm (GO:0005737);; Biological Process: proteolysis (GO:0006508);; Molecular Function: cysteine-type peptidase activity (GO:0008234);; Biological Process: positive regulation of autophagy (GO:0010508);; Biological Process: protein transport (GO:0015031)…	K08342|0|oas:101122243|ATG4B; autophagy related 4B, cysteine peptidase; K08342 cysteine protease ATG4 [EC:3.4.22.-] (A)
ENSOARG00000009546	CG	--	--	Biological Process: autophagic vacuole assembly (GO:0000045);; Molecular Function: cysteine-type endopeptidase activity (GO:0004197);; Cellular Component: extracellular region (GO:0005576);; Cellular Component: cytoplasm (GO:0005737);; Biological Process: proteolysis (GO:0006508);; Biological Process: metabolic process (GO:0008152);; Biological Process: protein transport (GO:0015031);; Molecular …	K08342|0|oas:101108002|ATG4C; autophagy related 4C, cysteine peptidase; K08342 cysteine protease ATG4 [EC:3.4.22.-] (A)
ENSOARG00000016386	CG	--	--	Cellular Component: cytoplasm (GO:0005737);; Biological Process: proteolysis (GO:0006508);; Biological Process: autophagy (GO:0006914);; Molecular Function: cysteine-type peptidase activity (GO:0008234);; Biological Process: protein transport (GO:0015031);;	K08342|0|oas:101118272|ATG4D; autophagy related 4D, cysteine peptidase; K08342 cysteine protease ATG4 [EC:3.4.22.-] (A)
ENSOARG00000012790	CG	[H]	Coenzyme transport and metabolism	Biological Process: liver development (GO:0001889);; Molecular Function: ubiquitin activating enzyme activity (GO:0004839);; Cellular Component: cytoplasm (GO:0005737);; Biological Process: protein lipidation (GO:0006497);; Biological Process: cellular amino acid metabolic process (GO:0006520);; Biological Process: organelle organization (GO:0006996);; Biological Process: adult walking behavior (…	K08337|0|oas:101121977|ATG7; autophagy related 7; K08337 ubiquitin-like modifier-activating enzyme ATG7 (A)
ENSOARG00000019309	CG	[F]	Nucleotide transport and metabolism	Molecular Function: IMP cyclohydrolase activity (GO:0003937);; Molecular Function: phosphoribosylaminoimidazolecarboxamide formyltransferase activity (GO:0004643);; Cellular Component: mitochondrion (GO:0005739);; Biological Process: 'de novo' IMP biosynthetic process (GO:0006189);; Molecular Function: protein homodimerization activity (GO:0042803);;	K00602|0|oas:101105137|ATIC; 5-aminoimidazole-4-carboxamide ribonucleotide formyltransferase/IMP cyclohydrolase; K00602 phosphoribosylaminoimidazolecarboxamide formyltransferase / IMP cyclohydrolase [EC:2.1.2.3 3.5.4.10] (A)
ENSOARG00000020652	CG	--	--	Cellular Component: Golgi cis cisterna (GO:0000137);; Cellular Component: Golgi membrane (GO:0000139);; Molecular Function: GTPase activity (GO:0003924);; Molecular Function: GTP binding (GO:0005525);; Cellular Component: endoplasmic reticulum membrane (GO:0005789);; Biological Process: GTP catabolic process (GO:0006184);; Biological Process: endoplasmic reticulum organization (GO:0007029);; Biol…	K17339|0|phd:102325979|ATL1; atlastin GTPase 1; K17339 atlastin [EC:3.6.5.-] (A)
ENSOARG00000009069	CG	--	--	Cellular Component: Golgi cis cisterna (GO:0000137);; Cellular Component: Golgi membrane (GO:0000139);; Molecular Function: GTPase activity (GO:0003924);; Molecular Function: GTP binding (GO:0005525);; Cellular Component: endoplasmic reticulum (GO:0005783);; Cellular Component: endoplasmic reticulum membrane (GO:0005789);; Biological Process: GTP catabolic process (GO:0006184);; Biological Proces…	K17339|0|phd:102316740|ATL2; atlastin GTPase 2; K17339 atlastin [EC:3.6.5.-] (A)
ENSOARG00000002871	CG	--	--	Cellular Component: Golgi cis cisterna (GO:0000137);; Cellular Component: Golgi membrane (GO:0000139);; Molecular Function: GTPase activity (GO:0003924);; Molecular Function: GTP binding (GO:0005525);; Cellular Component: endoplasmic reticulum (GO:0005783);; Cellular Component: endoplasmic reticulum membrane (GO:0005789);; Biological Process: GTP catabolic process (GO:0006184);; Biological Proces…	K17339|0|oas:101120873|ATL3; atlastin GTPase 3; K17339 atlastin [EC:3.6.5.-] (A)
ENSOARG00000005156	CG	--	--	Biological Process: negative regulation of transcription from RNA polymerase II promoter (GO:0000122);; Biological Process: skeletal system development (GO:0001501);; Molecular Function: transcription corepressor activity (GO:0003714);; Cellular Component: cytoplasm (GO:0005737);; Biological Process: ion transport (GO:0006811);; Biological Process: toxin metabolic process (GO:0009404);; Biologica…	K05626|0|bta:513125|ATN1, RERE; atrophin 1; K05626 atrophin-1 (dentatorubral-pallidoluysian atrophy protein) (A)
ENSOARG00000018209	CG	--	--	Biological Process: neuron migration (GO:0001764);; Molecular Function: DNA binding (GO:0003677);; Cellular Component: nucleus (GO:0005634);; Biological Process: regulation of transcription, DNA-templated (GO:0006355);; Biological Process: apoptotic process (GO:0006915);; Biological Process: axon guidance (GO:0007411);; Biological Process: cerebral cortex development (GO:0021987);; Molecular Func…	K09083|2.01193e-119|oas:101103067|ATOH1; atonal homolog 1 (Drosophila); K09083 atonal protein 1/7 (A)
ENSOARG00000020570	CG	--	--	Molecular Function: protein binding (GO:0005515);; Cellular Component: proteinaceous extracellular matrix (GO:0005578);; Biological Process: organ morphogenesis (GO:0009887);; Biological Process: gene expression (GO:0010467);; Biological Process: cellular component organization (GO:0016043);; Cellular Component: intracellular membrane-bounded organelle (GO:0043231);; Biological Process: primary m…	K09084|3.2399e-60|ssc:100523367|ATOH8; atonal homolog 8 (Drosophila); K09084 atonal protein 8 (A)
ENSOARG00000009040	CG	[P]	Inorganic ion transport and metabolism	Biological Process: copper ion transport (GO:0006825);; Biological Process: cellular copper ion homeostasis (GO:0006878);; Molecular Function: copper chaperone activity (GO:0016531);; Molecular Function: copper-dependent protein binding (GO:0032767);;	--
ENSOARG00000009194	CG	[P]	Inorganic ion transport and metabolism	Molecular Function: nucleotide binding (GO:0000166);; Molecular Function: magnesium ion binding (GO:0000287);; Molecular Function: phospholipid-translocating ATPase activity (GO:0004012);; Molecular Function: ATP binding (GO:0005524);; Cellular Component: endoplasmic reticulum (GO:0005783);; Cellular Component: plasma membrane (GO:0005886);; Biological Process: cation transport (GO:0006812);; Cel…	K01530|0|oas:101107997|ATP10A; ATPase, class V, type 10A; K01530 phospholipid-translocating ATPase [EC:3.6.3.1] (A)
ENSOARG00000013606	CG	[P]	Inorganic ion transport and metabolism	Molecular Function: nucleotide binding (GO:0000166);; Cellular Component: endoplasmic reticulum (GO:0005783);; Biological Process: cation transport (GO:0006812);; Cellular Component: endomembrane system (GO:0012505);; Molecular Function: cation-transporting ATPase activity (GO:0019829);; Cellular Component: organelle membrane (GO:0031090);; Biological Process: macromolecule localization (GO:00330…	--
ENSOARG00000015932	CG	[P]	Inorganic ion transport and metabolism	Molecular Function: magnesium ion binding (GO:0000287);; Molecular Function: phospholipid-translocating ATPase activity (GO:0004012);; Molecular Function: ATP binding (GO:0005524);; Cellular Component: endoplasmic reticulum (GO:0005783);; Cellular Component: endoplasmic reticulum membrane (GO:0005789);; Cellular Component: plasma membrane (GO:0005886);; Biological Process: cation transport (GO:00…	K01530|0|oas:101122863|ATP10D; ATPase, class V, type 10D; K01530 phospholipid-translocating ATPase [EC:3.6.3.1] (A)
ENSOARG00000020665	CG	[P]	Inorganic ion transport and metabolism	Molecular Function: magnesium ion binding (GO:0000287);; Molecular Function: phospholipid-translocating ATPase activity (GO:0004012);; Molecular Function: protein binding (GO:0005515);; Molecular Function: ATP binding (GO:0005524);; Cellular Component: nuclear inner membrane (GO:0005637);; Cellular Component: early endosome (GO:0005769);; Cellular Component: endoplasmic reticulum (GO:0005783);; B…	K01530|0|chx:102190912|ATP11B; ATPase, class VI, type 11B; K01530 phospholipid-translocating ATPase [EC:3.6.3.1] (A)
ENSOARG00000010246	CG	[P]	Inorganic ion transport and metabolism	Molecular Function: magnesium ion binding (GO:0000287);; Molecular Function: phospholipid-translocating ATPase activity (GO:0004012);; Molecular Function: ATP binding (GO:0005524);; Cellular Component: endosome (GO:0005768);; Cellular Component: endoplasmic reticulum (GO:0005783);; Cellular Component: plasma membrane (GO:0005886);; Biological Process: cation transport (GO:0006812);; Cellular Comp…	K01530|0|oas:101122839|ATP11C; ATPase, class VI, type 11C; K01530 phospholipid-translocating ATPase [EC:3.6.3.1] (A)
ENSOARG00000007097	CG	[P]	Inorganic ion transport and metabolism	Molecular Function: ATP binding (GO:0005524);; Biological Process: ATP catabolic process (GO:0006200);; Biological Process: cation transport (GO:0006812);; Biological Process: regulation of muscle contraction (GO:0006937);; Biological Process: monovalent inorganic cation transport (GO:0015672);; Cellular Component: membrane (GO:0016020);; Cellular Component: integral component of membrane (GO:001…	K14950|0|oas:101103810|ATP13A1; ATPase type 13A1; K14950 cation-transporting ATPase 13A1 [EC:3.6.3.-] (A)
ENSOARG00000020433	CG	[P]	Inorganic ion transport and metabolism	Molecular Function: ATP binding (GO:0005524);; Biological Process: monovalent inorganic cation transport (GO:0015672);; Cellular Component: membrane (GO:0016020);; Cellular Component: integral component of membrane (GO:0016021);; Molecular Function: cation-transporting ATPase activity (GO:0019829);; Biological Process: metal ion transport (GO:0030001);; Cellular Component: intracellular membrane-…	K14951|0|oas:101107059|ATP13A4; ATPase type 13A4; K14951 cation-transporting ATPase 13A3/4/5 [EC:3.6.3.-] (A)
ENSOARG00000020438	CG	[P]	Inorganic ion transport and metabolism	Molecular Function: ATP binding (GO:0005524);; Biological Process: ATP catabolic process (GO:0006200);; Biological Process: cation transport (GO:0006812);; Biological Process: cellular metal ion homeostasis (GO:0006875);; Biological Process: regulation of muscle contraction (GO:0006937);; Biological Process: monovalent inorganic cation transport (GO:0015672);; Cellular Component: integral compone…	K14951|0|oas:101107321|ATP13A5; ATPase type 13A5; K14951 cation-transporting ATPase 13A3/4/5 [EC:3.6.3.-] (A)
ENSOARG00000020213	CG	--	--	Molecular Function: magnesium ion binding (GO:0000287);; Biological Process: neurotransmitter uptake (GO:0001504);; Biological Process: regulation of the force of heart contraction (GO:0002026);; Biological Process: regulation of sodium ion transport (GO:0002028);; Biological Process: regulation of respiratory gaseous exchange by neurological system process (GO:0002087);; Molecular Function: phos…	K01539|0|oas:443381|ATP1A1; ATPase, Na+/K+ transporting, alpha 1 polypeptide (EC:3.6.3.9); K01539 sodium/potassium-transporting ATPase subunit alpha [EC:3.6.3.9] (A)
ENSOARG00000008297	CG	--	--	Molecular Function: magnesium ion binding (GO:0000287);; Biological Process: neurotransmitter uptake (GO:0001504);; Biological Process: regulation of the force of heart contraction (GO:0002026);; Biological Process: regulation of sodium ion transport (GO:0002028);; Biological Process: regulation of respiratory gaseous exchange by neurological system process (GO:0002087);; Molecular Function: phos…	K01539|0|oas:101118148|ATP1A2; ATPase, Na+/K+ transporting, alpha 2 polypeptide; K01539 sodium/potassium-transporting ATPase subunit alpha [EC:3.6.3.9] (A)
ENSOARG00000008251	CG	--	--	Biological Process: neurotransmitter uptake (GO:0001504);; Biological Process: regulation of the force of heart contraction (GO:0002026);; Biological Process: regulation of sodium ion transport (GO:0002028);; Biological Process: regulation of respiratory gaseous exchange by neurological system process (GO:0002087);; Molecular Function: phosphatase activity (GO:0003869);; Molecular Function: sodiu…	K01539|0|bta:282598|ATP1A3; ATPase, Na+/K+ transporting, alpha 3 polypeptide; K01539 sodium/potassium-transporting ATPase subunit alpha [EC:3.6.3.9] (A)
ENSOARG00000008386	CG	--	--	Biological Process: neurotransmitter uptake (GO:0001504);; Biological Process: regulation of the force of heart contraction (GO:0002026);; Biological Process: regulation of sodium ion transport (GO:0002028);; Biological Process: regulation of respiratory gaseous exchange by neurological system process (GO:0002087);; Molecular Function: phosphatase activity (GO:0003869);; Molecular Function: sodiu…	K01539|0|oas:101118398|ATP1A4; ATPase, Na+/K+ transporting, alpha 4 polypeptide; K01539 sodium/potassium-transporting ATPase subunit alpha [EC:3.6.3.9] (A)
ENSOARG00000009371	CG	--	--	Cellular Component: nuclear envelope (GO:0005635);; Cellular Component: sodium:potassium-exchanging ATPase complex (GO:0005890);; Biological Process: potassium ion transport (GO:0006813);; Biological Process: sodium ion transport (GO:0006814);; Biological Process: cell adhesion (GO:0007155);; Biological Process: proton transport (GO:0015992);; Cellular Component: basolateral plasma membrane (GO:0…	K01540|0|phd:102340225|ATP1B1; ATPase, Na+/K+ transporting, beta 1 polypeptide; K01540 sodium/potassium-transporting ATPase subunit beta (A)
ENSOARG00000015381	CG	--	--	Cellular Component: nuclear inner membrane (GO:0005637);; Cellular Component: cytoplasm (GO:0005737);; Cellular Component: endoplasmic reticulum (GO:0005783);; Cellular Component: sodium:potassium-exchanging ATPase complex (GO:0005890);; Biological Process: potassium ion transport (GO:0006813);; Biological Process: sodium ion transport (GO:0006814);; Biological Process: cell adhesion (GO:0007155)…	K01540|0|phd:102331566|ATP1B2; ATPase, Na+/K+ transporting, beta 2 polypeptide; K01540 sodium/potassium-transporting ATPase subunit beta (A)
ENSOARG00000006495	CG	--	--	Cellular Component: nuclear inner membrane (GO:0005637);; Cellular Component: endoplasmic reticulum (GO:0005783);; Cellular Component: sodium:potassium-exchanging ATPase complex (GO:0005890);; Biological Process: potassium ion transport (GO:0006813);; Biological Process: sodium ion transport (GO:0006814);; Molecular Function: hydrogen:potassium-exchanging ATPase activity (GO:0008900);; Biological…	K01540|3.05669e-169|phd:102332312|ATP1B3; ATPase, Na+/K+ transporting, beta 3 polypeptide; K01540 sodium/potassium-transporting ATPase subunit beta (A)
ENSOARG00000013088	CG	[K]	Transcription	Cellular Component: nuclear inner membrane (GO:0005637);; Cellular Component: sodium:potassium-exchanging ATPase complex (GO:0005890);; Biological Process: regulation of transcription, DNA-templated (GO:0006355);; Biological Process: potassium ion transport (GO:0006813);; Biological Process: sodium ion transport (GO:0006814);; Biological Process: monovalent inorganic cation transport (GO:0015672)…	K01540|0|oas:101113044|ATP1B4; ATPase, Na+/K+ transporting, beta 4 polypeptide; K01540 sodium/potassium-transporting ATPase subunit beta (A)
ENSOARG00000004820	CG	--	--	Molecular Function: metalloendopeptidase activity (GO:0004222);;	K18156|4.91665e-180|oas:101118866|XRCC6BP1; XRCC6 binding protein 1; K18156 mitochondrial inner membrane protease ATP23 [EC:3.4.24.-] (A)
ENSOARG00000016226	CG	[P]	Inorganic ion transport and metabolism	Biological Process: regulation of the force of heart contraction (GO:0002026);; Molecular Function: calcium-transporting ATPase activity (GO:0005388);; Molecular Function: calcium ion binding (GO:0005509);; Molecular Function: ATP binding (GO:0005524);; Cellular Component: endoplasmic reticulum-Golgi intermediate compartment (GO:0005793);; Biological Process: ATP catabolic process (GO:0006200);; …	K05853|0|bom:102281077|ATP2A2; ATPase, Ca++ transporting, cardiac muscle, slow twitch 2; K05853 Ca2+ transporting ATPase, sarcoplasmic/endoplasmic reticulum [EC:3.6.3.8] (A)
ENSOARG00000015680	CG	[P]	Inorganic ion transport and metabolism	Molecular Function: calcium-transporting ATPase activity (GO:0005388);; Molecular Function: calmodulin binding (GO:0005516);; Molecular Function: ATP binding (GO:0005524);; Cellular Component: endoplasmic reticulum (GO:0005783);; Cellular Component: plasma membrane (GO:0005886);; Biological Process: cellular calcium ion homeostasis (GO:0006874);; Biological Process: regulation of muscle contracti…	K05850|0|phd:102323077|ATP2B1; ATPase, Ca++ transporting, plasma membrane 1; K05850 Ca2+ transporting ATPase, plasma membrane [EC:3.6.3.8] (A)
ENSOARG00000011817	CG	[P]	Inorganic ion transport and metabolism	Molecular Function: calcium-transporting ATPase activity (GO:0005388);; Molecular Function: calcium ion binding (GO:0005509);; Molecular Function: calmodulin binding (GO:0005516);; Molecular Function: ATP binding (GO:0005524);; Cellular Component: endoplasmic reticulum (GO:0005783);; Cellular Component: plasma membrane (GO:0005886);; Cellular Component: cilium (GO:0005929);; Biological Process: c…	K05850|0|oas:101121046|ATP2B2; ATPase, Ca++ transporting, plasma membrane 2; K05850 Ca2+ transporting ATPase, plasma membrane [EC:3.6.3.8] (A)
ENSOARG00000009414	CG	[P]	Inorganic ion transport and metabolism	Cellular Component: Golgi membrane (GO:0000139);; Molecular Function: signal transducer activity (GO:0004871);; Molecular Function: calcium-transporting ATPase activity (GO:0005388);; Molecular Function: calcium ion binding (GO:0005509);; Molecular Function: protein binding (GO:0005515);; Molecular Function: ATP binding (GO:0005524);; Cellular Component: trans-Golgi network (GO:0005802);; Cellula…	K01537|0|oas:101121651|ATP2C1; ATPase, Ca++ transporting, type 2C, member 1; K01537 Ca2+-transporting ATPase [EC:3.6.3.8] (A)
ENSOARG00000010703	CG	[P]	Inorganic ion transport and metabolism	Cellular Component: Golgi membrane (GO:0000139);; Molecular Function: signal transducer activity (GO:0004871);; Molecular Function: calcium-transporting ATPase activity (GO:0005388);; Molecular Function: calcium ion binding (GO:0005509);; Molecular Function: protein binding (GO:0005515);; Molecular Function: ATP binding (GO:0005524);; Cellular Component: trans-Golgi network (GO:0005802);; Biologi…	K01537|0|oas:101123576|ATP2C2; ATPase, Ca++ transporting, type 2C, member 2; K01537 Ca2+-transporting ATPase [EC:3.6.3.8] (A)
ENSOARG00000008306	CG	[C]	Energy production and conversion	Biological Process: angiogenesis (GO:0001525);; Molecular Function: ATP binding (GO:0005524);; Cellular Component: mitochondrial proton-transporting ATP synthase complex (GO:0005753);; Cellular Component: plasma membrane (GO:0005886);; Biological Process: ATP catabolic process (GO:0006200);; Biological Process: lipid metabolic process (GO:0006629);; Biological Process: negative regulation of cell…	K02133|0|oas:101106318|ATP5B; ATP synthase, H+ transporting, mitochondrial F1 complex, beta polypeptide; K02133 F-type H+-transporting ATPase subunit beta [EC:3.6.3.14] (A)
ENSOARG00000019607	CG	--	--	Cellular Component: mitochondrial proton-transporting ATP synthase complex, coupling factor F(o) (GO:0000276);; Biological Process: ATP catabolic process (GO:0006200);; Biological Process: ATP synthesis coupled proton transport (GO:0015986);; Molecular Function: proton-transporting ATP synthase activity, rotational mechanism (GO:0046933);;	K02127|8.69088e-174|oas:101114570|ATP5F1; ATP synthase, H+ transporting, mitochondrial Fo complex, subunit B1; K02127 F-type H+-transporting ATPase subunit b (A)
ENSOARG00000000170	CG	[C]	Energy production and conversion	Cellular Component: mitochondrial proton-transporting ATP synthase complex (GO:0005753);; Molecular Function: lipid binding (GO:0008289);; Molecular Function: hydrogen ion transmembrane transporter activity (GO:0015078);; Biological Process: ATP synthesis coupled proton transport (GO:0015986);; Biological Process: ATP hydrolysis coupled proton transport (GO:0015991);; Cellular Component: integral…	K02128|3.51009e-79|oas:101108285|ATP synthase lipid-binding protein, mitochondrial-like; K02128 F-type H+-transporting ATPase subunit c (A)
ENSOARG00000008425	CG	--	--	Cellular Component: mitochondrial proton-transporting ATP synthase complex, coupling factor F(o) (GO:0000276);; Biological Process: ATP catabolic process (GO:0006200);; Molecular Function: hydrogen ion transmembrane transporter activity (GO:0015078);; Biological Process: ATP synthesis coupled proton transport (GO:0015986);; Molecular Function: ATPase activity (GO:0016887);;	K02129|4.15934e-27|oas:101102454|ATP synthase subunit e, mitochondrial-like; K02129 F-type H+-transporting ATPase subunit e (A)
ENSOARG00000015187	CG	--	--	Cellular Component: mitochondrial proton-transporting ATP synthase complex, coupling factor F(o) (GO:0000276);; Biological Process: ATP catabolic process (GO:0006200);; Molecular Function: hydrogen ion transmembrane transporter activity (GO:0015078);; Biological Process: ATP synthesis coupled proton transport (GO:0015986);; Molecular Function: ATPase activity (GO:0016887);;	K02131|1.15481e-74|phd:102325138|ATP5J; ATP synthase, H+ transporting, mitochondrial Fo complex, subunit F6; K02131 F-type H+-transporting ATPase subunit 6 (A)
ENSOARG00000020636	CG	--	--	Cellular Component: mitochondrial inner membrane (GO:0005743);; Biological Process: ATP biosynthetic process (GO:0006754);; Biological Process: proton transport (GO:0015992);; Cellular Component: proton-transporting ATP synthase complex, coupling factor F(o) (GO:0045263);; Molecular Function: metal ion binding (GO:0046872);;	K07554|2.86211e-147|oas:101103572|ATP5S; ATP synthase, H+ transporting, mitochondrial Fo complex, subunit s (factor B); K07554 ATP synthase, H+ transporting, mitochondrial F0 complex, subunit s (A)
ENSOARG00000004743	CG	--	--	Molecular Function: ATP binding (GO:0005524);; Cellular Component: vacuolar membrane (GO:0005774);; Biological Process: ATP hydrolysis coupled proton transport (GO:0015991);; Cellular Component: integral component of membrane (GO:0016021);; Cellular Component: proton-transporting V-type ATPase, V1 domain (GO:0033180);; Molecular Function: proton-transporting ATP synthase activity, rotational mech…	K03662|0|oas:101119886|ATP6AP1; ATPase, H+ transporting, lysosomal accessory protein 1; K03662 V-type H+-transporting ATPase S1 subunit (A)
ENSOARG00000015534	CG	--	--	--	--
ENSOARG00000001326	CG	--	--	Molecular Function: structural constituent of ribosome (GO:0003735);; Molecular Function: aspartic-type endopeptidase activity (GO:0004190);; Molecular Function: receptor activity (GO:0004872);; Biological Process: translational elongation (GO:0006414);; Cellular Component: external side of plasma membrane (GO:0009897);; Cellular Component: integral component of membrane (GO:0016021);; Cellular C…	--
ENSOARG00000010469	CG	[C]	Energy production and conversion	Cellular Component: vacuolar proton-transporting V-type ATPase, V0 domain (GO:0000220);; Biological Process: ossification (GO:0001503);; Cellular Component: acrosomal vesicle (GO:0001669);; Cellular Component: endosome (GO:0005768);; Biological Process: regulation of pH (GO:0006885);; Biological Process: excretion (GO:0007588);; Biological Process: sensory perception of sound (GO:0007605);; Molec…	K02154|0|oas:101104057|ATP6V0A4; ATPase, H+ transporting, lysosomal V0 subunit a4; K02154 V-type H+-transporting ATPase subunit a (A)
ENSOARG00000002996	CG	[C]	Energy production and conversion	Cellular Component: early endosome (GO:0005769);; Cellular Component: centrosome (GO:0005813);; Molecular Function: hydrogen-exporting ATPase activity, phosphorylative mechanism (GO:0008553);; Biological Process: ATP hydrolysis coupled proton transport (GO:0015991);; Cellular Component: apical plasma membrane (GO:0016324);; Cellular Component: vacuolar proton-transporting V-type ATPase complex (G…	K02146|0|ocu:100350157|ATP6V0D1; ATPase, H+ transporting, lysosomal 38kDa, V0 subunit d1; K02146 V-type H+-transporting ATPase subunit d (A)
ENSOARG00000012834	CG	[C]	Energy production and conversion	Cellular Component: early endosome (GO:0005769);; Cellular Component: centrosome (GO:0005813);; Molecular Function: hydrogen-exporting ATPase activity, phosphorylative mechanism (GO:0008553);; Molecular Function: hydrogen ion transmembrane transporter activity (GO:0015078);; Biological Process: ATP hydrolysis coupled proton transport (GO:0015991);; Cellular Component: apical plasma membrane (GO:0…	K02146|0|oas:101117677|ATP6V0D2; ATPase, H+ transporting, lysosomal 38kDa, V0 subunit d2; K02146 V-type H+-transporting ATPase subunit d (A)
ENSOARG00000019488	CG	[C]	Energy production and conversion	Molecular Function: ATP binding (GO:0005524);; Cellular Component: mitochondrion (GO:0005739);; Cellular Component: cytosol (GO:0005829);; Cellular Component: microvillus (GO:0005902);; Biological Process: ATP hydrolysis coupled proton transport (GO:0015991);; Cellular Component: apical plasma membrane (GO:0016324);; Cellular Component: organelle membrane (GO:0031090);; Cellular Component: proton…	K02145|0|phd:102339253|ATP6V1A; ATPase, H+ transporting, lysosomal 70kDa, V1 subunit A; K02145 V-type H+-transporting ATPase subunit A [EC:3.6.3.14] (A)
ENSOARG00000010681	CG	[C]	Energy production and conversion	Biological Process: ossification (GO:0001503);; Molecular Function: ATP binding (GO:0005524);; Cellular Component: Golgi apparatus (GO:0005794);; Cellular Component: cytosol (GO:0005829);; Cellular Component: plasma membrane (GO:0005886);; Cellular Component: microvillus (GO:0005902);; Biological Process: excretion (GO:0007588);; Biological Process: sensory perception of sound (GO:0007605);; Cell…	K02147|0|oas:494439|ATP6V1B2; ATPase, H+ transporting, lysosomal 56/58kDa, V1 subunit B2; K02147 V-type H+-transporting ATPase subunit B (A)
ENSOARG00000016832	CG	--	--	Cellular Component: plasma membrane (GO:0005886);; Molecular Function: hydrogen-exporting ATPase activity, phosphorylative mechanism (GO:0008553);; Biological Process: ATP hydrolysis coupled proton transport (GO:0015991);; Cellular Component: proton-transporting V-type ATPase, V1 domain (GO:0033180);;	K02148|0|oas:101122445|ATP6V1C1; ATPase, H+ transporting, lysosomal 42kDa, V1 subunit C1; K02148 V-type H+-transporting ATPase subunit C (A)
ENSOARG00000013489	CG	[C]	Energy production and conversion	Cellular Component: acrosomal vesicle (GO:0001669);; Cellular Component: mitochondrion (GO:0005739);; Cellular Component: endosome (GO:0005768);; Cellular Component: cytosol (GO:0005829);; Cellular Component: microvillus (GO:0005902);; Molecular Function: hydrogen-exporting ATPase activity, phosphorylative mechanism (GO:0008553);; Biological Process: ATP hydrolysis coupled proton transport (GO:00…	K02150|3.54462e-112|oas:494438|ATP6V1E1; ATPase, H+ transporting, lysosomal 31kDa, V1 subunit E1; K02150 V-type H+-transporting ATPase subunit E (A)
ENSOARG00000005993	CG	--	--	Molecular Function: nucleic acid binding (GO:0003676);; Molecular Function: ATP binding (GO:0005524);; Cellular Component: cytosol (GO:0005829);; Cellular Component: plasma membrane (GO:0005886);; Molecular Function: ATP-dependent helicase activity (GO:0008026);; Molecular Function: hydrogen-exporting ATPase activity, phosphorylative mechanism (GO:0008553);; Biological Process: proton transport (…	K02152|1.27962e-60|oas:101103451|ATP6V1G1; ATPase, H+ transporting, lysosomal 13kDa, V1 subunit G1; K02152 V-type H+-transporting ATPase subunit G (A)
ENSOARG00000015583	CG	--	--	Cellular Component: cytosol (GO:0005829);; Cellular Component: plasma membrane (GO:0005886);; Biological Process: ion transport (GO:0006811);; Molecular Function: hydrogen-exporting ATPase activity, phosphorylative mechanism (GO:0008553);; Biological Process: proton transport (GO:0015992);; Cellular Component: cytoplasmic membrane-bounded vesicle (GO:0016023);; Cellular Component: vacuolar proton…	K02152|1.98053e-79|oas:101102659|ATP6V1G3; ATPase, H+ transporting, lysosomal 13kDa, V1 subunit G3; K02152 V-type H+-transporting ATPase subunit G (A)
ENSOARG00000013787	CG	[C]	Energy production and conversion	Cellular Component: vacuolar proton-transporting V-type ATPase, V1 domain (GO:0000221);; Biological Process: endocytosis (GO:0006897);; Biological Process: ATP hydrolysis coupled proton transport (GO:0015991);; Molecular Function: proton-transporting ATPase activity, rotational mechanism (GO:0046961);;	K02144|0|chx:102181518|ATP6V1H; ATPase, H+ transporting, lysosomal 50/57kDa, V1 subunit H; K02144 V-type H+-transporting ATPase subunit H (A)
ENSOARG00000009056	CG	[P]	Inorganic ion transport and metabolism	Biological Process: system process (GO:0003008);; Molecular Function: copper-exporting ATPase activity (GO:0004008);; Molecular Function: copper ion binding (GO:0005507);; Molecular Function: protein binding (GO:0005515);; Molecular Function: ATP binding (GO:0005524);; Cellular Component: late endosome (GO:0005770);; Cellular Component: endoplasmic reticulum (GO:0005783);; Cellular Component: Gol…	K17686|0|oas:443046|ATP7B; ATPase, Cu++ transporting, beta polypeptide (EC:3.6.3.54); K17686 Cu+-exporting ATPase [EC:3.6.3.54] (A)
ENSOARG00000014541	CG	[P]	Inorganic ion transport and metabolism	Molecular Function: magnesium ion binding (GO:0000287);; Molecular Function: phospholipid-translocating ATPase activity (GO:0004012);; Molecular Function: protein binding (GO:0005515);; Molecular Function: ATP binding (GO:0005524);; Cellular Component: endoplasmic reticulum (GO:0005783);; Cellular Component: plasma membrane (GO:0005886);; Biological Process: cation transport (GO:0006812);; Biolog…	K14802|0|mcf:102145170|ATP8A1; ATPase, aminophospholipid transporter (APLT), class I, type 8A, member 1; K14802 phospholipid-transporting ATPase [EC:3.6.3.1] (A)
ENSOARG00000013009	CG	[P]	Inorganic ion transport and metabolism	Molecular Function: magnesium ion binding (GO:0000287);; Molecular Function: phospholipid-translocating ATPase activity (GO:0004012);; Molecular Function: ATP binding (GO:0005524);; Cellular Component: endoplasmic reticulum (GO:0005783);; Cellular Component: plasma membrane (GO:0005886);; Biological Process: cation transport (GO:0006812);; Biological Process: monovalent inorganic cation transport…	K14802|0|oas:101115632|ATP8A2; ATPase, aminophospholipid transporter, class I, type 8A, member 2; K14802 phospholipid-transporting ATPase [EC:3.6.3.1] (A)
ENSOARG00000005280	CG	[P]	Inorganic ion transport and metabolism	Molecular Function: magnesium ion binding (GO:0000287);; Molecular Function: phospholipid-translocating ATPase activity (GO:0004012);; Molecular Function: ATP binding (GO:0005524);; Cellular Component: endoplasmic reticulum (GO:0005783);; Biological Process: cation transport (GO:0006812);; Biological Process: calcium ion transport (GO:0006816);; Biological Process: cellular metal ion homeostasis …	K01530|0|oas:101115500|ATP8B1; ATPase, aminophospholipid transporter, class I, type 8B, member 1; K01530 phospholipid-translocating ATPase [EC:3.6.3.1] (A)
ENSOARG00000002448	CG	[P]	Inorganic ion transport and metabolism	Molecular Function: magnesium ion binding (GO:0000287);; Molecular Function: phospholipid-translocating ATPase activity (GO:0004012);; Molecular Function: binding (GO:0005488);; Molecular Function: ATP binding (GO:0005524);; Biological Process: ion transport (GO:0006811);; Cellular Component: integral component of membrane (GO:0016021);; Molecular Function: hydrolase activity (GO:0016787);; Molec…	K01530|0|oas:101103116|ATP8B2; ATPase, aminophospholipid transporter, class I, type 8B, member 2; K01530 phospholipid-translocating ATPase [EC:3.6.3.1] (A)
ENSOARG00000012688	CG	[P]	Inorganic ion transport and metabolism	Molecular Function: magnesium ion binding (GO:0000287);; Molecular Function: phospholipid-translocating ATPase activity (GO:0004012);; Molecular Function: binding (GO:0005488);; Molecular Function: ATP binding (GO:0005524);; Biological Process: ion transport (GO:0006811);; Biological Process: cation transport (GO:0006812);; Biological Process: tissue development (GO:0009888);; Biological Process:…	K01530|0|chx:102169281|ATP8B3; ATPase, aminophospholipid transporter, class I, type 8B, member 3; K01530 phospholipid-translocating ATPase [EC:3.6.3.1] (A)
ENSOARG00000020996	CG	[P]	Inorganic ion transport and metabolism	Molecular Function: magnesium ion binding (GO:0000287);; Molecular Function: phospholipid-translocating ATPase activity (GO:0004012);; Molecular Function: binding (GO:0005488);; Molecular Function: ATP binding (GO:0005524);; Biological Process: ion transport (GO:0006811);; Biological Process: cation transport (GO:0006812);; Biological Process: phospholipid transport (GO:0015914);; Cellular Compon…	K01530|0|chx:102177243|ATP8B4; ATPase, class I, type 8B, member 4; K01530 phospholipid-translocating ATPase [EC:3.6.3.1] (A)
ENSOARG00000014351	CG	[P]	Inorganic ion transport and metabolism	Molecular Function: magnesium ion binding (GO:0000287);; Biological Process: muscle system process (GO:0003012);; Molecular Function: phospholipid-translocating ATPase activity (GO:0004012);; Molecular Function: ATP binding (GO:0005524);; Cellular Component: early endosome (GO:0005769);; Cellular Component: Golgi apparatus (GO:0005794);; Cellular Component: trans-Golgi network (GO:0005802);; Biol…	K01530|0|oas:101119494|ATP9A; ATPase, class II, type 9A; K01530 phospholipid-translocating ATPase [EC:3.6.3.1] (A)
ENSOARG00000004295	CG	[P]	Inorganic ion transport and metabolism	Molecular Function: magnesium ion binding (GO:0000287);; Molecular Function: phospholipid-translocating ATPase activity (GO:0004012);; Molecular Function: ATP binding (GO:0005524);; Cellular Component: Golgi apparatus (GO:0005794);; Cellular Component: trans-Golgi network (GO:0005802);; Biological Process: cation transport (GO:0006812);; Biological Process: monovalent inorganic cation transport (…	K01530|0|oas:101108356|ATP9B; ATPase, class II, type 9B; K01530 phospholipid-translocating ATPase [EC:3.6.3.1] (A)
ENSOARG00000001212	CG	[O]	Posttranslational modification, protein turnover, chaperones	Cellular Component: mitochondrion (GO:0005739);; Cellular Component: nuclear speck (GO:0016607);; Biological Process: proton-transporting ATP synthase complex assembly (GO:0043461);;	K07556|6.38637e-166|oas:101111895|ATPAF2; ATP synthase mitochondrial F1 complex assembly factor 2; K07556 ATP synthase mitochondrial F1 complex assembly factor 2 (A)
ENSOARG00000006192	CG	[TDBLU]	--	Biological Process: DNA damage checkpoint (GO:0000077);; Cellular Component: XY body (GO:0001741);; Molecular Function: protein serine/threonine kinase activity (GO:0004674);; Molecular Function: ATP binding (GO:0005524);; Biological Process: DNA repair (GO:0006281);; Biological Process: negative regulation of DNA replication (GO:0008156);; Biological Process: peptidyl-serine phosphorylation (GO:…	K06640|0|oas:101106566|ATR; ataxia telangiectasia and Rad3 related; K06640 serine/threonine-protein kinase ATR [EC:2.7.11.1] (A)
ENSOARG00000002627	CG	--	--	Molecular Function: receptor activity (GO:0004872);; Cellular Component: extracellular space (GO:0005615);; Cellular Component: integral component of membrane (GO:0016021);; Biological Process: cerebellum development (GO:0021549);; Molecular Function: carbohydrate binding (GO:0030246);; Biological Process: regulation of multicellular organism growth (GO:0040014);; Biological Process: myelination …	--
ENSOARG00000015949	CG	--	--	Molecular Function: binding (GO:0005488);; Biological Process: transport (GO:0006810);; Biological Process: G-protein coupled receptor signaling pathway (GO:0007186);; Cellular Component: membrane (GO:0016020);; Cellular Component: integral component of membrane (GO:0016021);; Molecular Function: carbohydrate binding (GO:0030246);; Cellular Component: intracellular membrane-bounded organelle (GO:…	--
ENSOARG00000012141	CG	--	--	Biological Process: skeletal system development (GO:0001501);; Molecular Function: binding (GO:0005488);; Cellular Component: cytoplasm (GO:0005737);; Molecular Function: protein C-terminus binding (GO:0008022);; Molecular Function: poly(U) RNA binding (GO:0008266);; Biological Process: adult locomotory behavior (GO:0008344);; Biological Process: visual learning (GO:0008542);; Biological Process:…	--
ENSOARG00000019420	CG	--	--	Cellular Component: dendrite (GO:0030425);; Biological Process: neuron projection development (GO:0031175);; Cellular Component: neuronal cell body (GO:0043025);; Cellular Component: perinuclear region of cytoplasm (GO:0048471);;	--
ENSOARG00000012754	CG	--	--	Biological Process: microtubule cytoskeleton organization (GO:0000226);; Molecular Function: ubiquitin thiolesterase activity (GO:0004221);; Molecular Function: ubiquitin-specific protease activity (GO:0004843);; Cellular Component: mitochondrial matrix (GO:0005759);; Biological Process: misfolded or incompletely synthesized protein catabolic process (GO:0006515);; Molecular Function: omega pepti…	K11863|0|bom:102277662|ATXN3; ataxin 3; K11863 Ataxin-3 [EC:3.4.22.-] (A)
ENSOARG00000011371	CG	--	--	Biological Process: microtubule cytoskeleton organization (GO:0000226);; Molecular Function: chromatin binding (GO:0003682);; Molecular Function: protein binding (GO:0005515);; Cellular Component: nucleus (GO:0005634);; Cellular Component: cytoplasm (GO:0005737);; Biological Process: transcription, DNA-templated (GO:0006351);; Biological Process: signal transduction (GO:0007165);; Biological Proc…	K11318|0|oas:101106632|ATXN7; ataxin 7; K11318 ataxin-7 (A)
ENSOARG00000003721	CG	--	--	--	K11318|0|chx:102171026|ATXN7L1; ataxin 7-like 1; K11318 ataxin-7 (A)
ENSOARG00000016672	CG	--	--	--	--
ENSOARG00000007832	CG	[I]	Lipid transport and metabolism	Cellular Component: mitochondrion (GO:0005739);; Biological Process: fatty acid metabolic process (GO:0006631);; Molecular Function: lyase activity (GO:0016829);; Cellular Component: intracellular organelle part (GO:0044446);;	K05607|8.31482e-148|chx:102168827|AUH; AU RNA binding protein/enoyl-CoA hydratase; K05607 methylglutaconyl-CoA hydratase [EC:4.2.1.18] (A)
ENSOARG00000019911	CG	--	--	Cellular Component: intracellular (GO:0005622);; Cellular Component: membrane (GO:0016020);; Biological Process: negative regulation of apoptotic process (GO:0043066);;	--
ENSOARG00000006850	CG	--	--	Cellular Component: integral component of membrane (GO:0016021);; Biological Process: cell migration (GO:0016477);; Cellular Component: recycling endosome (GO:0055037);;	--
ENSOARG00000004113	CG	--	--	Biological Process: regulation of systemic arterial blood pressure by vasopressin (GO:0001992);; Molecular Function: vasopressin receptor activity (GO:0005000);; Cellular Component: plasma membrane (GO:0005886);; Biological Process: G-protein coupled receptor signaling pathway (GO:0007186);; Cellular Component: integral component of membrane (GO:0016021);; Biological Process: single-multicellular…	K04226|0|oas:100528010|AVPR1A, V1aR; arginine vasopressin receptor 1A; K04226 arginine vasopressin receptor 1A (A)
ENSOARG00000005069	CG	--	--	Biological Process: regulation of systemic arterial blood pressure by vasopressin (GO:0001992);; Molecular Function: vasopressin receptor activity (GO:0005000);; Biological Process: G-protein coupled receptor signaling pathway (GO:0007186);; Molecular Function: G-protein coupled peptide receptor activity (GO:0008528);; Cellular Component: membrane (GO:0016020);; Cellular Component: integral compo…	K04227|0|chx:102174323|AVPR1B; arginine vasopressin receptor 1B; K04227 arginine vasopressin receptor 1B (A)
ENSOARG00000015193	CG	--	--	Biological Process: acylglycerol metabolic process (GO:0006639);; Molecular Function: O-acyltransferase activity (GO:0008374);; Molecular Function: transferase activity, transferring acyl groups other than amino-acyl groups (GO:0016747);; Cellular Component: intracellular membrane-bounded organelle (GO:0043231);; Cellular Component: membrane part (GO:0044425);; Cellular Component: cytoplasmic par…	K11171|0|oas:101122414|AWAT1; acyl-CoA wax alcohol acyltransferase 1; K11171 diacylglycerol O-acyltransferase 2-like protein 3 [EC:2.3.1.75] (A)
ENSOARG00000016859	CG	--	--	Molecular Function: binding (GO:0005488);; Biological Process: cellular component organization (GO:0016043);; Cellular Component: intracellular non-membrane-bounded organelle (GO:0043232);; Biological Process: primary metabolic process (GO:0044238);; Biological Process: cellular macromolecule metabolic process (GO:0044260);; Cellular Component: cytoplasmic part (GO:0044444);; Biological Process: …	--
ENSOARG00000015486	CG	--	--	Biological Process: skeletal system development (GO:0001501);; Biological Process: ossification (GO:0001503);; Biological Process: chondrocyte differentiation (GO:0002062);; Biological Process: system process (GO:0003008);; Molecular Function: binding (GO:0005488);; Biological Process: nucleobase-containing compound metabolic process (GO:0006139);; Biological Process: DNA metabolic process (GO:00…	K04385|0|oas:101109815|AXIN2; axin 2; K04385 axin 2 (A)
ENSOARG00000007525	CG	[RTKL]	--	Molecular Function: protein tyrosine kinase activity (GO:0004713);; Molecular Function: receptor activity (GO:0004872);; Molecular Function: protein binding (GO:0005515);; Biological Process: protein phosphorylation (GO:0006468);; Biological Process: tissue development (GO:0009888);; Cellular Component: membrane (GO:0016020);; Biological Process: regulation of cellular metabolic process (GO:00313…	K05115|0|oas:101102750|AXL; AXL receptor tyrosine kinase; K05115 AXL receptor tyrosine kinase [EC:2.7.10.1] (A)
ENSOARG00000017973	CG	--	--	Biological Process: positive regulation of T cell mediated cytotoxicity (GO:0001916);; Biological Process: antigen processing and presentation of peptide antigen via MHC class I (GO:0002474);; Cellular Component: extracellular region (GO:0005576);; Molecular Function: peptide antigen binding (GO:0042605);; Cellular Component: MHC class I protein complex (GO:0042612);; Biological Process: single-m…	--
ENSOARG00000014591	CG	--	--	Cellular Component: mitochondrion (GO:0005739);; Cellular Component: plasma membrane (GO:0005886);; Biological Process: I-kappaB kinase/NF-kappaB signaling (GO:0007249);;	K12651|0|oas:101103677|AZI2; 5-azacytidine induced 2; K12651 5-azacytidine-induced protein 2 (A)
ENSOARG00000016993	CG	[E]	Amino acid transport and metabolism	Molecular Function: catalytic activity (GO:0003824);; Biological Process: polyamine biosynthetic process (GO:0006596);; Molecular Function: ornithine decarboxylase activator activity (GO:0042978);;	--
ENSOARG00000020862	CG	[E]	Amino acid transport and metabolism	--	K01583|0|chx:102181733|AZIN2, ADC; antizyme inhibitor 2; K01583 arginine decarboxylase [EC:4.1.1.19] (A)
ENSOARG00000009617	CG	--	--	Biological Process: microglial cell activation (GO:0001774);; Molecular Function: serine-type endopeptidase activity (GO:0004252);; Biological Process: proteolysis (GO:0006508);; Biological Process: chemotaxis (GO:0006935);; Molecular Function: heparin binding (GO:0008201);; Biological Process: glial cell migration (GO:0008347);; Biological Process: positive regulation of tumor necrosis factor bi…	--
ENSOARG00000014923	CG	--	--	Cellular Component: Golgi membrane (GO:0000139);; Biological Process: protein glycosylation (GO:0006486);; Molecular Function: UDP-galactose:beta-N-acetylglucosamine beta-1,3-galactosyltransferase activity (GO:0008499);; Biological Process: oligosaccharide biosynthetic process (GO:0009312);; Cellular Component: integral component of membrane (GO:0016021);; Molecular Function: galactosylgalactosyl…	K00719|0|oas:101104544|B3GALNT1; beta-1,3-N-acetylgalactosaminyltransferase 1 (globoside blood group); K00719 galactosylgalactosylglucosylceramide beta-D-acetylgalactosaminyltransferase [EC:2.4.1.79] (A)
ENSOARG00000003507	CG	--	--	Cellular Component: Golgi apparatus (GO:0005794);; Biological Process: protein glycosylation (GO:0006486);; Molecular Function: UDP-glycosyltransferase activity (GO:0008194);; Molecular Function: galactosyltransferase activity (GO:0008378);; Cellular Component: integral component of membrane (GO:0016021);; Molecular Function: transferase activity, transferring hexosyl groups (GO:0016758);;	K09654|0|oas:101116957|B3GALNT2; beta-1,3-N-acetylgalactosaminyltransferase 2; K09654 beta-1,3-N-acetylgalactosaminyltransferase 2 [EC:2.4.1.-] (A)
ENSOARG00000019658	CG	--	--	Cellular Component: Golgi membrane (GO:0000139);; Biological Process: protein glycosylation (GO:0006486);; Molecular Function: acetylglucosaminyltransferase activity (GO:0008375);; Molecular Function: UDP-galactose:beta-N-acetylglucosamine beta-1,3-galactosyltransferase activity (GO:0008499);; Biological Process: oligosaccharide biosynthetic process (GO:0009312);; Cellular Component: integral com…	K07819|0|oas:101122666|B3GALT1; UDP-Gal:betaGlcNAc beta 1,3-galactosyltransferase, polypeptide 1; K07819 beta-1,3-galactosyltransferase 1 [EC:2.4.1.-] (A)
ENSOARG00000015705	CG	--	--	Cellular Component: Golgi membrane (GO:0000139);; Cellular Component: endoplasmic reticulum (GO:0005783);; Cellular Component: Golgi apparatus (GO:0005794);; Biological Process: protein glycosylation (GO:0006486);; Molecular Function: UDP-glycosyltransferase activity (GO:0008194);; Molecular Function: galactosyltransferase activity (GO:0008378);; Cellular Component: integral component of membrane…	K03877|0|oas:101118412|B3GALT5; UDP-Gal:betaGlcNAc beta 1,3-galactosyltransferase, polypeptide 5; K03877 beta-1,3-galactosyltransferase 5 [EC:2.4.1.-] (A)
ENSOARG00000011201	CG	--	--	Cellular Component: Golgi membrane (GO:0000139);; Biological Process: protein glycosylation (GO:0006486);; Molecular Function: galactosylgalactosylxylosylprotein 3-beta-glucuronosyltransferase activity (GO:0015018);; Cellular Component: integral component of membrane (GO:0016021);; Molecular Function: metal ion binding (GO:0046872);;	K10157|1.33709e-174|oas:101102248|B3GAT2; beta-1,3-glucuronyltransferase 2 (glucuronosyltransferase S); K10157 galactosylgalactosylxylosylprotein 3-beta-glucuronosyltransferase 2 [EC:2.4.1.135] (A)
ENSOARG00000011694	CG	--	--	Cellular Component: membrane (GO:0016020);; Molecular Function: transferase activity, transferring glycosyl groups (GO:0016757);; Biological Process: developmental process (GO:0032502);; Biological Process: single-organism process (GO:0044699);;	K13675|0|chx:102187411|B3GALTL; beta 1,3-galactosyltransferase-like; K13675 UDP-glucose:O-linked fucose beta-1,3-glucosyltransferase [EC:2.4.1.-] (A)
ENSOARG00000019548	CG	--	--	Cellular Component: intracellular (GO:0005622);; Cellular Component: Golgi apparatus (GO:0005794);; Biological Process: protein glycosylation (GO:0006486);; Biological Process: axon guidance (GO:0007411);; Biological Process: sensory perception of smell (GO:0007608);; Molecular Function: UDP-glycosyltransferase activity (GO:0008194);; Molecular Function: galactosyltransferase activity (GO:0008378…	K00741|0|oas:101117403|B3GNT2; UDP-GlcNAc:betaGal beta-1,3-N-acetylglucosaminyltransferase 2; K00741 N-acetyllactosaminide beta-1,3-N-acetylglucosaminyltransferase [EC:2.4.1.149] (A)
ENSOARG00000015019	CG	--	--	Cellular Component: intracellular (GO:0005622);; Molecular Function: UDP-glycosyltransferase activity (GO:0008194);; Cellular Component: membrane (GO:0016020);; Molecular Function: transferase activity, transferring glycosyl groups (GO:0016757);; Molecular Function: transferase activity, transferring hexosyl groups (GO:0016758);;	K07970|4.88005e-164|bta:784997|B3GNT3; UDP-GlcNAc:betaGal beta-1,3-N-acetylglucosaminyltransferase 3 (EC:2.4.1.146); K07970 beta-1,3-N-acetylglucosaminyltransferase 3 [EC:2.4.1.-] (A)
ENSOARG00000004634	CG	--	--	Cellular Component: intracellular (GO:0005622);; Cellular Component: Golgi apparatus (GO:0005794);; Biological Process: protein glycosylation (GO:0006486);; Molecular Function: UDP-glycosyltransferase activity (GO:0008194);; Molecular Function: galactosyltransferase activity (GO:0008378);; Cellular Component: integral component of membrane (GO:0016021);; Molecular Function: transferase activity, …	K07971|0|oas:101102267|B3GNT4; UDP-GlcNAc:betaGal beta-1,3-N-acetylglucosaminyltransferase 4; K07971 beta-1,3-N-acetylglucosaminyltransferase 4 [EC:2.4.1.-] (A)
ENSOARG00000020655	CG	--	--	Cellular Component: Golgi membrane (GO:0000139);; Biological Process: protein glycosylation (GO:0006486);; Biological Process: central nervous system development (GO:0007417);; Molecular Function: galactosyltransferase activity (GO:0008378);; Molecular Function: beta-galactosyl-N-acetylglucosaminylgalactosylglucosyl-ceramide beta-1,3-acetylglucosaminyltransferase activity (GO:0008457);; Molecular…	K03766|0|oas:101103203|B3GNT5; UDP-GlcNAc:betaGal beta-1,3-N-acetylglucosaminyltransferase 5; K03766 beta-1,3-N-acetylglucosaminyltransferase 5 [EC:2.4.1.206] (A)
ENSOARG00000020705	CG	--	--	Cellular Component: intracellular (GO:0005622);; Cellular Component: Golgi apparatus (GO:0005794);; Biological Process: protein glycosylation (GO:0006486);; Molecular Function: acetylglucosaminyltransferase activity (GO:0008375);; Molecular Function: galactosyltransferase activity (GO:0008378);; Cellular Component: integral component of membrane (GO:0016021);;	K09664|0|oas:101107579|B3GNT7; UDP-GlcNAc:betaGal beta-1,3-N-acetylglucosaminyltransferase 7; K09664 beta-1,3-N-acetylglucosaminyltransferase 7 [EC:2.4.1.-] (A)
ENSOARG00000015890	CG	[M]	Cell wall/membrane/envelope biogenesis	Molecular Function: transferase activity, transferring glycosyl groups (GO:0016757);;	--
ENSOARG00000005672	CG	--	--	Biological Process: ganglioside biosynthetic process (GO:0001574);; Biological Process: spermatogenesis (GO:0007283);; Molecular Function: transferase activity, transferring hexosyl groups (GO:0016758);; Biological Process: lipid storage (GO:0019915);; Cellular Component: integral component of Golgi membrane (GO:0030173);; Biological Process: lipid glycosylation (GO:0030259);;	K00725|0|chx:102173266|B4GALNT1; beta-1,4-N-acetyl-galactosaminyl transferase 1; K00725 (N-Acetylneuraminyl)-galactosylglucosylceramide N-acetylgalactosaminyltransferase [EC:2.4.1.92] (A)
ENSOARG00000006320	CG	--	--	Biological Process: UDP-N-acetylglucosamine metabolic process (GO:0006047);; Molecular Function: acetylgalactosaminyltransferase activity (GO:0008376);; Biological Process: UDP-N-acetylgalactosamine metabolic process (GO:0019276);; Biological Process: negative regulation of cell-cell adhesion (GO:0022408);; Cellular Component: integral component of Golgi membrane (GO:0030173);; Biological Process…	K09655|0|oas:101119323|B4GALNT2; beta-1,4-N-acetyl-galactosaminyl transferase 2; K09655 beta-1,4-N-acetylgalactosaminyltransferase 2 [EC:2.4.1.-] (A)
ENSOARG00000012134	CG	[J]	Translation, ribosomal structure and biogenesis	Biological Process: skeletal system development (GO:0001501);; Molecular Function: protein binding (GO:0005515);; Biological Process: ion transport (GO:0006811);; Molecular Function: acetylgalactosaminyltransferase activity (GO:0008376);; Biological Process: organ morphogenesis (GO:0009887);; Biological Process: gene expression (GO:0010467);; Biological Process: cellular component organization (G…	K09656|0|oas:101115274|B4GALNT3; beta-1,4-N-acetyl-galactosaminyl transferase 3; K09656 beta-1,4-N-acetylgalactosaminyltransferase 3 [EC:2.4.1.244] (A)
ENSOARG00000009544	CG	--	--	Cellular Component: Golgi trans cisterna (GO:0000138);; Biological Process: epithelial cell development (GO:0002064);; Biological Process: acute inflammatory response (GO:0002526);; Molecular Function: beta-N-acetylglucosaminylglycopeptide beta-1,4-galactosyltransferase activity (GO:0003831);; Molecular Function: N-acetyllactosamine synthase activity (GO:0003945);; Molecular Function: lactose syn…	K07966|0|oas:100620048|B4GALT1; UDP-Gal:betaGlcNAc beta 1,4- galactosyltransferase, polypeptide 1; K07966 beta-1,4-galactosyltransferase 1 [EC:2.4.1.22 2.4.1.90 2.4.1.38 2.4.1.-] (A)
ENSOARG00000012845	CG	--	--	Molecular Function: protein binding (GO:0005515);; Cellular Component: Golgi apparatus (GO:0005794);; Biological Process: carbohydrate metabolic process (GO:0005975);; Biological Process: multicellular organismal development (GO:0007275);; Molecular Function: transferase activity, transferring glycosyl groups (GO:0016757);; Biological Process: reproductive process (GO:0022414);; Molecular Functio…	K09905|0|phd:102323217|B4GALT5; UDP-Gal:betaGlcNAc beta 1,4- galactosyltransferase, polypeptide 5; K09905 beta-1,4-galactosyltransferase 5 [EC:2.4.1.-] (A)
ENSOARG00000006302	CG	--	--	Molecular Function: protein binding (GO:0005515);; Cellular Component: Golgi apparatus (GO:0005794);; Biological Process: carbohydrate metabolic process (GO:0005975);; Biological Process: multicellular organismal development (GO:0007275);; Molecular Function: transferase activity, transferring glycosyl groups (GO:0016757);; Biological Process: reproductive process (GO:0022414);; Molecular Functio…	K07553|0|oas:101114836|B4GALT6; UDP-Gal:betaGlcNAc beta 1,4- galactosyltransferase, polypeptide 6; K07553 beta-1,4-galactosyltransferase 6 [EC:2.4.1.274] (A)
ENSOARG00000004470	CG	--	--	Cellular Component: Golgi membrane (GO:0000139);; Biological Process: protein glycosylation (GO:0006486);; Biological Process: axon guidance (GO:0007411);; Biological Process: sensory perception of smell (GO:0007608);; Molecular Function: galactosyltransferase activity (GO:0008378);; Molecular Function: N-acetyllactosaminide beta-1,3-N-acetylglucosaminyltransferase activity (GO:0008532);; Cellula…	K00741|0|oas:101105702|B3GNT1; UDP-GlcNAc:betaGal beta-1,3-N-acetylglucosaminyltransferase 1; K00741 N-acetyllactosaminide beta-1,3-N-acetylglucosaminyltransferase [EC:2.4.1.149] (A)
ENSOARG00000010129	CG	--	--	Biological Process: regulation of systemic arterial blood pressure by renin-angiotensin (GO:0003081);; Molecular Function: endopeptidase activity (GO:0004175);; Molecular Function: aspartic-type endopeptidase activity (GO:0004190);; Cellular Component: Golgi apparatus (GO:0005794);; Biological Process: membrane protein ectodomain proteolysis (GO:0006509);; Biological Process: regulation of signal…	K07747|0|bta:534774|BACE2; beta-site APP-cleaving enzyme 2 (EC:3.4.23.45); K07747 beta-site APP-cleaving enzyme 2 (memapsin 1) [EC:3.4.23.45] (A)
ENSOARG00000014393	CG	--	--	Biological Process: regulation of transcription involved in G1/S transition of mitotic cell cycle (GO:0000083);; Biological Process: regulation of transcription involved in G2/M transition of mitotic cell cycle (GO:0000117);; Biological Process: negative regulation of transcription from RNA polymerase II promoter (GO:0000122);; Molecular Function: RNA polymerase II core promoter proximal region s…	K09042|0|oas:101117134|BACH1; BTB and CNC homology 1, basic leucine zipper transcription factor 1; K09042 transcription regulator BACH (A)
ENSOARG00000012361	CG	--	--	Molecular Function: sequence-specific DNA binding transcription factor activity (GO:0003700);; Molecular Function: protein binding (GO:0005515);; Cellular Component: nucleus (GO:0005634);; Biological Process: regulation of transcription, DNA-templated (GO:0006355);; Cellular Component: intracellular membrane-bounded organelle (GO:0043231);; Molecular Function: sequence-specific DNA binding (GO:00…	K09042|0|oas:101108838|BACH2; BTB and CNC homology 1, basic leucine zipper transcription factor 2; K09042 transcription regulator BACH (A)
ENSOARG00000005824	CG	--	--	Biological Process: protein metabolic process (GO:0019538);; Molecular Function: chaperone binding (GO:0051087);;	K09556|2.64142e-122|bta:506107|BAG2; BCL2-associated athanogene 2; K09556 BCL2-associated athanogene 2 (A)
ENSOARG00000003029	CG	--	--	Molecular Function: protein binding (GO:0005515);; Cellular Component: cytosol (GO:0005829);; Cellular Component: plasma membrane (GO:0005886);; Biological Process: gene expression (GO:0010467);; Biological Process: negative regulation of striated muscle cell apoptotic process (GO:0010664);; Biological Process: cellular component organization (GO:0016043);; Biological Process: RNA metabolic proce…	K09557|0|oas:101108530|BAG3; BCL2-associated athanogene 3; K09557 BCL2-associated athanogene 3 (A)
ENSOARG00000013945	CG	--	--	Cellular Component: inclusion body (GO:0016234);; Cellular Component: perinuclear region of cytoplasm (GO:0048471);; Molecular Function: chaperone binding (GO:0051087);;	K09559|0|oas:101105952|BAG5; BCL2-associated athanogene 5; K09559 BCL2-associated athanogene 5 (A)
ENSOARG00000018651	CG	--	--	Biological Process: skeletal system development (GO:0001501);; Molecular Function: binding (GO:0005488);; Biological Process: organ morphogenesis (GO:0009887);; Biological Process: tissue development (GO:0009888);; Biological Process: macromolecule metabolic process (GO:0043170);; Cellular Component: organelle (GO:0043226);; Cellular Component: extracellular region part (GO:0044421);; Cellular Co…	--
ENSOARG00000000258	CG	--	--	Cellular Component: ruffle (GO:0001726);; Cellular Component: nucleus (GO:0005634);; Cellular Component: cytosol (GO:0005829);; Cellular Component: plasma membrane (GO:0005886);; Biological Process: signal transduction (GO:0007165);; Molecular Function: cytoskeletal adaptor activity (GO:0008093);; Biological Process: regulation of cell shape (GO:0008360);; Biological Process: response to bacteriu…	K05627|0|oas:101109895|BAIAP2; BAI1-associated protein 2; K05627 BAI1-associated protein 2 (A)
ENSOARG00000000788	CG	--	--	Molecular Function: protein binding (GO:0005515);; Cellular Component: membrane (GO:0016020);; Biological Process: actin cytoskeleton organization (GO:0030036);; Cellular Component: intracellular organelle (GO:0043229);; Cellular Component: cytoplasmic part (GO:0044444);; Biological Process: regulation of cellular process (GO:0050794);;	--
ENSOARG00000015099	CG	--	--	Biological Process: skeletal system development (GO:0001501);; Molecular Function: phospholipid binding (GO:0005543);; Cellular Component: nucleus (GO:0005634);; Cellular Component: plasma membrane (GO:0005886);; Biological Process: signal transduction (GO:0007165);; Molecular Function: cytoskeletal adaptor activity (GO:0008093);; Biological Process: organ morphogenesis (GO:0009887);; Biological …	--
ENSOARG00000010067	CG	--	--	Biological Process: B cell homeostasis (GO:0001782);; Biological Process: B cell apoptotic process (GO:0001783);; Biological Process: release of cytochrome c from mitochondria (GO:0001836);; Biological Process: blood vessel remodeling (GO:0001974);; Biological Process: myeloid cell homeostasis (GO:0002262);; Biological Process: B cell negative selection (GO:0002352);; Molecular Function: protein …	K14021|6.05515e-125|oas:443062|BAK; Bak protein; K14021 Bcl-2 homologous antagonist/killer (A)
ENSOARG00000015180	CG	--	--	Molecular Function: frizzled binding (GO:0005109);; Cellular Component: cytoplasm (GO:0005737);; Biological Process: positive regulation of cell proliferation (GO:0008284);; Biological Process: regulation of cell shape (GO:0008360);; Biological Process: positive regulation of epithelial to mesenchymal transition (GO:0010718);; Cellular Component: integral component of membrane (GO:0016021);; Biol…	K10162|1.02338e-158|oas:443242|BAMBI; BMP and activin membrane-bound inhibitor homolog (Xenopus laevis); K10162 BMP and activin membrane-bound inhibitor (A)
ENSOARG00000017930	CG	--	--	Molecular Function: DNA binding (GO:0003677);; Cellular Component: nucleus (GO:0005634);; Cellular Component: cytoplasm (GO:0005737);;	--
ENSOARG00000013398	CG	--	--	--	--
ENSOARG00000012330	CG	--	--	Molecular Function: p53 binding (GO:0002039);; Molecular Function: DNA binding (GO:0003677);; Cellular Component: nucleus (GO:0005634);; Biological Process: regulation of transcription, DNA-templated (GO:0006355);; Biological Process: cell cycle (GO:0007049);; Biological Process: multicellular organismal development (GO:0007275);; Biological Process: chromatin modification (GO:0016568);; Biologic…	--
ENSOARG00000019275	CG	[R]	General function prediction only	Molecular Function: RNA binding (GO:0003723);; Molecular Function: protein binding (GO:0005515);; Cellular Component: cytoplasm (GO:0005737);; Biological Process: DNA metabolic process (GO:0006259);; Biological Process: regulation of transcription, DNA-templated (GO:0006355);; Biological Process: cellular protein modification process (GO:0006464);; Biological Process: cellular response to DNA dam…	K10683|0|oas:101108373|BARD1; BRCA1 associated RING domain 1; K10683 BRCA1-associated RING domain protein 1 [EC:6.3.2.19] (A)
ENSOARG00000015662	CG	--	--	Molecular Function: RNA polymerase II core promoter proximal region sequence-specific DNA binding transcription factor activity involved in positive regulation of transcription (GO:0001077);; Biological Process: cell fate determination (GO:0001709);; Biological Process: neuron migration (GO:0001764);; Molecular Function: binding (GO:0005488);; Cellular Component: nucleus (GO:0005634);; Biological…	K09360|0|oas:101115337|BARHL2; BarH-like homeobox 2; K09360 BarH-like (A)
ENSOARG00000013548	CG	--	--	Biological Process: negative regulation of transcription from RNA polymerase II promoter (GO:0000122);; Molecular Function: transcription regulatory region sequence-specific DNA binding (GO:0000976);; Biological Process: skeletal system development (GO:0001501);; Biological Process: cartilage condensation (GO:0001502);; Biological Process: regionalization (GO:0003002);; Molecular Function: chroma…	K09361|0|oas:443110|BARX2; BARX homeobox 2; K09361 BarH-like homeobox (A)
ENSOARG00000001812	CHH	--	--	Biological Process: cytokine production (GO:0001816);; Biological Process: lymphoid progenitor cell differentiation (GO:0002320);; Molecular Function: sequence-specific DNA binding transcription factor activity (GO:0003700);; Molecular Function: protein binding (GO:0005515);; Cellular Component: nucleus (GO:0005634);; Cellular Component: cytoplasm (GO:0005737);; Biological Process: regulation of …	K09034|4.27115e-70|phd:102329790|BATF; basic leucine zipper transcription factor, ATF-like; K09034 ATF-like basic leucine zipper transcriptional factor (A)
ENSOARG00000011372	CG	--	--	Molecular Function: sequence-specific DNA binding transcription factor activity (GO:0003700);; Cellular Component: nucleus (GO:0005634);; Cellular Component: cytoplasm (GO:0005737);; Biological Process: cellular response to DNA damage stimulus (GO:0006974);; Biological Process: macromolecule biosynthetic process (GO:0009059);; Biological Process: anatomical structure morphogenesis (GO:0009653);; …	K09034|4.50155e-147|oas:101104944|BATF2; basic leucine zipper transcription factor, ATF-like 2; K09034 ATF-like basic leucine zipper transcriptional factor (A)
ENSOARG00000010458	CG	--	--	Biological Process: cytokine production (GO:0001816);; Biological Process: lymphoid progenitor cell differentiation (GO:0002320);; Molecular Function: sequence-specific DNA binding transcription factor activity (GO:0003700);; Molecular Function: protein binding (GO:0005515);; Cellular Component: nucleus (GO:0005634);; Cellular Component: cytoplasm (GO:0005737);; Biological Process: regulation of …	K09034|4.19184e-49|oas:101115558|BATF3; basic leucine zipper transcription factor, ATF-like 3; K09034 ATF-like basic leucine zipper transcriptional factor (A)
ENSOARG00000012638	CG	[BK]	--	Cellular Component: chromatin (GO:0000785);; Cellular Component: condensed chromosome (GO:0000793);; Biological Process: heart morphogenesis (GO:0003007);; Molecular Function: DNA binding (GO:0003677);; Molecular Function: chromatin binding (GO:0003682);; Molecular Function: protein tyrosine kinase activity (GO:0004713);; Cellular Component: pericentric heterochromatin (GO:0005721);; Biological P…	K11658|0|oas:101113982|BAZ1B; bromodomain adjacent to zinc finger domain, 1B; K11658 bromodomain adjacent to zinc finger domain protein 1B (A)
ENSOARG00000007352	CG	[BK]	--	Biological Process: reproduction (GO:0000003);; Molecular Function: nucleic acid binding (GO:0003676);; Molecular Function: DNA binding (GO:0003677);; Molecular Function: catalytic activity (GO:0003824);; Molecular Function: protein binding (GO:0005515);; Cellular Component: nucleus (GO:0005634);; Biological Process: DNA metabolic process (GO:0006259);; Biological Process: regulation of transcrip…	--
ENSOARG00000014571	CG	[Q]	Secondary metabolites biosynthesis, transport and catabolism	Molecular Function: iron ion binding (GO:0005506);; Cellular Component: mitochondrion (GO:0005739);; Molecular Function: zinc ion binding (GO:0008270);; Molecular Function: gamma-butyrobetaine dioxygenase activity (GO:0008336);; Cellular Component: actin cytoskeleton (GO:0015629);; Molecular Function: oxidoreductase activity, acting on single donors with incorporation of molecular oxygen, incorpo…	K00471|0|oas:101115823|BBOX1; butyrobetaine (gamma), 2-oxoglutarate dioxygenase (gamma-butyrobetaine hydroxylase) 1; K00471 gamma-butyrobetaine dioxygenase [EC:1.14.11.1] (A)
ENSOARG00000014852	CG	[O]	Posttranslational modification, protein turnover, chaperones	Molecular Function: ATP binding (GO:0005524);; Cellular Component: cytoplasm (GO:0005737);; Cellular Component: cilium (GO:0005929);; Biological Process: nonmotile primary cilium assembly (GO:0035058);; Cellular Component: intracellular non-membrane-bounded organelle (GO:0043232);; Biological Process: regulation of protein complex assembly (GO:0043254);; Biological Process: cellular protein metab…	--
ENSOARG00000018388	CG	--	--	Cellular Component: ciliary basal body (GO:0005932);; Biological Process: sperm axoneme assembly (GO:0007288);; Biological Process: negative regulation of gene expression (GO:0010629);; Biological Process: artery smooth muscle contraction (GO:0014824);; Biological Process: striatum development (GO:0021756);; Biological Process: hippocampus development (GO:0021766);; Biological Process: cerebral c…	K16747|0|oas:101118468|BBS2; Bardet-Biedl syndrome 2; K16747 Bardet-Biedl syndrome 2 protein (A)
ENSOARG00000018966	CG	[R]	General function prediction only	Cellular Component: pericentriolar material (GO:0000242);; Biological Process: neural tube closure (GO:0001843);; Biological Process: negative regulation of systemic arterial blood pressure (GO:0003085);; Molecular Function: microtubule motor activity (GO:0003777);; Cellular Component: centriole (GO:0005814);; Cellular Component: ciliary basal body (GO:0005932);; Biological Process: cellular prot…	K16531|0|oas:101110416|BBS4; Bardet-Biedl syndrome 4; K16531 Bardet-Biedl syndrome 4 protein (A)
ENSOARG00000013909	CG	--	--	Biological Process: eye development (GO:0001654);; Cellular Component: centrosome (GO:0005813);; Biological Process: smoothened signaling pathway (GO:0007224);; Biological Process: brain development (GO:0007420);; Biological Process: heart development (GO:0007507);; Biological Process: protein localization (GO:0008104);; Cellular Component: BBSome (GO:0034464);; Biological Process: fat cell diffe…	K16749|0|phd:102324839|BBS7; Bardet-Biedl syndrome 7; K16749 Bardet-Biedl syndrome 7 protein (A)
ENSOARG00000006163	CG	--	--	Cellular Component: nucleus (GO:0005634);; Cellular Component: cytoplasm (GO:0005737);; Cellular Component: plasma membrane (GO:0005886);; Cellular Component: BBSome (GO:0034464);; Biological Process: fat cell differentiation (GO:0045444);;	--
ENSOARG00000018829	CG	--	--	Molecular Function: DNA binding (GO:0003677);; Molecular Function: protein binding (GO:0005515);; Cellular Component: cytoplasm (GO:0005737);; Biological Process: DNA metabolic process (GO:0006259);; Biological Process: regulation of transcription, DNA-templated (GO:0006355);; Biological Process: reproductive process (GO:0022414);; Cellular Component: intracellular organelle (GO:0043229);; Biolog…	--
ENSOARG00000006170	CG	--	--	Molecular Function: protein binding (GO:0005515);; Molecular Function: hyaluronic acid binding (GO:0005540);; Cellular Component: proteinaceous extracellular matrix (GO:0005578);; Biological Process: cell adhesion (GO:0007155);; Biological Process: hippocampus development (GO:0021766);; Molecular Function: carbohydrate binding (GO:0030246);;	K06795|0|oas:101105963|BCAN; brevican; K06795 brevican (A)
ENSOARG00000007184	CG	--	--	Cellular Component: Golgi membrane (GO:0000139);; Cellular Component: endoplasmic reticulum (GO:0005783);; Cellular Component: endoplasmic reticulum membrane (GO:0005789);; Cellular Component: lipid particle (GO:0005811);; Cellular Component: integral component of plasma membrane (GO:0005887);; Biological Process: intracellular protein transport (GO:0006886);; Biological Process: apoptotic proces…	K14009|2.4518e-155|oas:101111605|BCAP31; B-cell receptor-associated protein 31; K14009 B-cell receptor-associated protein 31 (A)
ENSOARG00000006610	CG	--	--	Biological Process: skeletal system development (GO:0001501);; Biological Process: organ morphogenesis (GO:0009887);; Biological Process: tissue development (GO:0009888);; Biological Process: macromolecule metabolic process (GO:0043170);; Cellular Component: intracellular membrane-bounded organelle (GO:0043231);; Cellular Component: extracellular region part (GO:0044421);; Biological Process: reg…	K05726|0|oas:101117693|BCAR1; breast cancer anti-estrogen resistance 1; K05726 breast cancer anti-estrogen resistance 1 (A)
ENSOARG00000016935	CG	--	--	Biological Process: MAPK cascade (GO:0000165);; Biological Process: regulation of immune system process (GO:0002682);; Molecular Function: guanyl-nucleotide exchange factor activity (GO:0005085);; Molecular Function: receptor binding (GO:0005102);; Cellular Component: intracellular (GO:0005622);; Cellular Component: endosome (GO:0005768);; Cellular Component: plasma membrane (GO:0005886);; Biolog…	--
ENSOARG00000015051	CG	--	--	Biological Process: cellular process (GO:0009987);; Cellular Component: membrane (GO:0016020);; Cellular Component: intracellular membrane-bounded organelle (GO:0043231);; Cellular Component: cytoplasmic part (GO:0044444);; Cellular Component: intracellular organelle part (GO:0044446);;	--
ENSOARG00000016753	CG	--	--	Cellular Component: cytoplasm (GO:0005737);; Cellular Component: cell periphery (GO:0071944);;	--
[truncated: 12,025 more rows]
